# Supplementary material for: 1,4-Bis{(+)-(S)-[1-(1-naphth­yl)eth­yl]imino­meth­yl}benzene
Source: Acta Crystallogr Sect E Struct Rep Online. 2009 Sep 5;65(Pt 10):o2317. doi: 10.1107/S1600536809033455 (PMC2970175; doi:10.1107/S1600536809033455)
Supplement: Supplementary file 1 [file e-65-o2317-sup1.cif]

##############################################################################
###                                                                        ###
###        Electronic paper (Acta Crystallographica Section E)             ###
###                                                                        ###
##############################################################################
#                                                                            #
# This CIF contains the data in a paper accepted for publication in Acta     #
# Crystallographica Section E. It conforms to the requirements of Notes      #
# for Authors for Section E, and has been peer reviewed under the auspices   #
# of the IUCr Commission on Journals.                                        #
#                                                                            #
# Full details of the Crystallographic Information File format               #
# are given in the paper "The Crystallographic Information File (CIF):       #
# a New Standard Archive File for Crystallography" by S. R. Hall, F. H.      #
# Allen and I. D. Brown [Acta Cryst. (1991), A47, 655-685].                  #
#                                                                            #
# The current version of the core CIF dictionary is obtainable from          #
# ftp://ftp.iucr.org/pub/cif_core.dic. The current version number is 2.4.    #
#                                                                            #
# Software is freely available for graphical display of the structure(s) in  #
# this CIF.  For information consult the CIF home page http://www.iucr.org/  #
# cif/home.html                                                              #
#                                                                            #
# This file may be used for bona fide research purposes within the           #
# scientific community so long as proper attribution is given to the journal # 
# article from which it was obtained.                                        #
#                                                                            #
##############################################################################
                                             
data_I
_audit_creation_method     SHELXL-97
_chemical_name_systematic
;
1,4-Bis{(+)-(<i>S</i>)-[1-(1-naphthyl)ethyl]iminomethyl}benzene
;
_chemical_name_common     ?
_chemical_formula_moiety     'C32 H28 N2'
_chemical_formula_sum     'C32 H28 N2'
_chemical_formula_iupac     'C32 H28 N2'
_chemical_formula_weight     440.56
_chemical_melting_point     438
_symmetry_cell_setting     orthorhombic
_symmetry_space_group_name_H-M     'P 21 21 21'
_symmetry_space_group_name_Hall     'P 2ac 2ab'
loop_
    _symmetry_equiv_pos_as_xyz
    'x, y, z'
    '-x+1/2, -y, z+1/2'
    '-x, y+1/2, -z+1/2'
    'x+1/2, -y+1/2, -z'
_cell_length_a     8.391(3)
_cell_length_b     15.102(5)
_cell_length_c     19.569(7)
_cell_angle_alpha     90.00
_cell_angle_beta     90.00
_cell_angle_gamma     90.00
_cell_volume     2479.6(14)
_cell_formula_units_Z     4
_cell_measurement_reflns_used     100
_cell_measurement_theta_min     4.80
_cell_measurement_theta_max     11.39
_cell_measurement_temperature     298.0(10)
_cell_measurement_pressure     ?
_exptl_crystal_description     Needle
_exptl_crystal_colour     colorless
_exptl_crystal_size_max     0.6
_exptl_crystal_size_mid     0.2
_exptl_crystal_size_min     0.2
_exptl_crystal_density_diffrn     1.180
_exptl_crystal_density_meas     ?
_exptl_crystal_density_method     'not measured'
_exptl_crystal_F_000     936
_exptl_absorpt_coefficient_mu     0.069
_exptl_absorpt_correction_type     none
_exptl_absorpt_process_details     ?
_exptl_absorpt_correction_T_min     ?
_exptl_absorpt_correction_T_max     ?
_exptl_special_details
;
;
_diffrn_ambient_temperature     298.0(10)
_diffrn_radiation_type     MoK\a
_diffrn_radiation_wavelength     0.71073
_diffrn_radiation_source     'fine-focus sealed tube'
_diffrn_radiation_monochromator     graphite
_diffrn_measurement_device_type     'Siemens P4'
_diffrn_measurement_method     \w
_diffrn_detector_area_resol_mean     ?
_diffrn_reflns_number     6140
_diffrn_reflns_av_R_equivalents     0.1624
_diffrn_reflns_av_sigmaI/netI     0.1034
_diffrn_reflns_theta_min     2.08
_diffrn_reflns_theta_max     25.08
_diffrn_reflns_theta_full     25.08
_diffrn_measured_fraction_theta_max     0.994
_diffrn_measured_fraction_theta_full     0.994
_diffrn_reflns_limit_h_min     -9
_diffrn_reflns_limit_h_max     6
_diffrn_reflns_limit_k_min     -17
_diffrn_reflns_limit_k_max     17
_diffrn_reflns_limit_l_min     -23
_diffrn_reflns_limit_l_max     22
_diffrn_standards_number     3
_diffrn_standards_interval_count     97
_diffrn_standards_interval_time     ?
_diffrn_standards_decay_%     2.5
loop_
    _diffrn_standard_refln_index_h
    _diffrn_standard_refln_index_k
    _diffrn_standard_refln_index_l
    -1 1 -4
    -2 1 0
    -1 -1 -4
_refine_special_details
;
;
_reflns_number_total     2491
_reflns_number_gt     1445
_reflns_threshold_expression     I>2\s(I)
_refine_ls_structure_factor_coef     Fsqd
_refine_ls_matrix_type     full
_refine_ls_R_factor_all     0.1026
_refine_ls_R_factor_gt     0.0523
_refine_ls_wR_factor_gt     0.1198
_refine_ls_wR_factor_ref     0.1625
_refine_ls_goodness_of_fit_ref     1.097
_refine_ls_restrained_S_all     1.097
_refine_ls_number_reflns     2491
_refine_ls_number_parameters     310
_refine_ls_number_restraints     0
_refine_ls_number_constraints     0
_refine_ls_hydrogen_treatment     constr
_refine_ls_weighting_scheme     calc
_refine_ls_weighting_details
          'calc w=1/[\s^2^(Fo^2^)+(0.0396P)^2^+0.384P] where P=(Fo^2^+2Fc^2^)/3'
_atom_sites_solution_hydrogens     geom
_atom_sites_solution_primary     direct
_atom_sites_solution_secondary     difmap
_refine_ls_shift/su_max     0.000
_refine_ls_shift/su_mean     0.000
_refine_diff_density_max     0.181
_refine_diff_density_min     -0.184
_refine_ls_extinction_method     'SHELXL97 (Sheldrick, 2008)'
_refine_ls_extinction_coef     0.020(3)
_refine_ls_extinction_expression
                                  'Fc^*^=kFc[1+0.001xFc^2^\l^3^/sin(2\q)]^-1/4^'
_refine_ls_abs_structure_details     ?
_refine_ls_abs_structure_Flack     ?
loop_
    _atom_type_symbol
    _atom_type_description
    _atom_type_scat_dispersion_real
    _atom_type_scat_dispersion_imag
    _atom_type_scat_source
    'C' 'C' 0.0033 0.0016
                         'International Tables Vol C Tables 4.2.6.8 and 6.1.1.4'
    'H' 'H' 0.0000 0.0000
                         'International Tables Vol C Tables 4.2.6.8 and 6.1.1.4'
    'N' 'N' 0.0061 0.0033
                         'International Tables Vol C Tables 4.2.6.8 and 6.1.1.4'
_computing_data_collection     'XSCANS (Siemens, 1996)'
_computing_cell_refinement     'XSCANS (Siemens, 1996)'
_computing_data_reduction     'XSCANS (Siemens, 1996)'
_computing_structure_solution     'SHELXS97 (Sheldrick, 2008)'
_computing_structure_refinement     'SHELXL97 (Sheldrick, 2008)'
_computing_molecular_graphics     'Mercury (Macrae <i>et al.</i>,  2006)'
_computing_publication_material     'SHELXL97 (Sheldrick, 2008)'
loop_
    _atom_site_type_symbol
    _atom_site_label
    _atom_site_fract_x
    _atom_site_fract_y
    _atom_site_fract_z
    _atom_site_U_iso_or_equiv
    _atom_site_adp_type
    _atom_site_calc_flag
    _atom_site_refinement_flags
    _atom_site_occupancy
    _atom_site_disorder_assembly
    _atom_site_disorder_group
    N N1 0.1296(6) 0.6293(2) 0.04836(18) 0.0727(12) Uani d . 1 . .
    N N2 0.0862(6) 1.0684(2) 0.17915(19) 0.0772(13) Uani d . 1 . .
    C C1 0.0418(6) 0.4748(2) 0.0380(2) 0.0627(12) Uani d . 1 . .
    C C2 -0.0244(7) 0.4806(3) 0.1019(2) 0.0737(14) Uani d . 1 . .
    H H2A -0.0007 0.5292 0.1292 0.088 Uiso calc R 1 . .
    C C3 -0.1255(8) 0.4159(3) 0.1265(3) 0.0870(17) Uani d . 1 . .
    H H3A -0.1694 0.4219 0.1699 0.104 Uiso calc R 1 . .
    C C4 -0.1613(8) 0.3441(3) 0.0885(3) 0.0872(17) Uani d . 1 . .
    H H4A -0.2284 0.3007 0.1061 0.105 Uiso calc R 1 . .
    C C5 -0.0977(7) 0.3344(3) 0.0223(3) 0.0708(13) Uani d . 1 . .
    C C6 -0.1344(8) 0.2612(3) -0.0191(3) 0.0862(17) Uani d . 1 . .
    H H6A -0.1986 0.2165 -0.0014 0.103 Uiso calc R 1 . .
    C C7 -0.0796(8) 0.2534(3) -0.0837(3) 0.0876(17) Uani d . 1 . .
    H H7A -0.1063 0.2042 -0.1099 0.105 Uiso calc R 1 . .
    C C8 0.0173(8) 0.3197(3) -0.1110(3) 0.0799(16) Uani d . 1 . .
    H H8A 0.0528 0.3154 -0.1559 0.096 Uiso calc R 1 . .
    C C9 0.0604(7) 0.3912(3) -0.0719(2) 0.0708(13) Uani d . 1 . .
    H H9A 0.1276 0.4340 -0.0903 0.085 Uiso calc R 1 . .
    C C10 0.0046(6) 0.4010(2) -0.0043(2) 0.0633(12) Uani d . 1 . .
    C C11 0.1588(7) 0.5439(3) 0.0144(3) 0.0733(14) Uani d . 1 . .
    H H11A 0.1496 0.5514 -0.0352 0.088 Uiso calc R 1 . .
    C C12 0.3255(7) 0.5134(3) 0.0319(4) 0.107(2) Uani d . 1 . .
    H H12A 0.4009 0.5576 0.0179 0.161 Uiso calc R 1 . .
    H H12B 0.3477 0.4589 0.0085 0.161 Uiso calc R 1 . .
    H H12C 0.3337 0.5043 0.0803 0.161 Uiso calc R 1 . .
    C C13 0.1601(7) 0.6977(3) 0.0141(2) 0.0708(14) Uani d . 1 . .
    H H13A 0.1931 0.6908 -0.0310 0.085 Uiso calc R 1 . .
    C C14 0.1463(7) 0.7871(3) 0.0412(2) 0.0643(13) Uani d . 1 . .
    C C15 0.0690(8) 0.8039(3) 0.1020(2) 0.0793(16) Uani d . 1 . .
    H H15A 0.0209 0.7576 0.1257 0.095 Uiso calc R 1 . .
    C C16 0.0622(8) 0.8888(3) 0.1283(2) 0.0784(16) Uani d . 1 . .
    H H16A 0.0113 0.8990 0.1697 0.094 Uiso calc R 1 . .
    C C17 0.1308(7) 0.9588(3) 0.0932(2) 0.0642(12) Uani d . 1 . .
    C C18 0.2021(7) 0.9427(3) 0.0316(2) 0.0670(13) Uani d . 1 . .
    H H18A 0.2450 0.9894 0.0067 0.080 Uiso calc R 1 . .
    C C19 0.2112(7) 0.8571(3) 0.0060(2) 0.0688(13) Uani d . 1 . .
    H H19A 0.2618 0.8471 -0.0356 0.083 Uiso calc R 1 . .
    C C20 0.1253(7) 1.0499(3) 0.1189(2) 0.0695(14) Uani d . 1 . .
    H H20A 0.1517 1.0959 0.0894 0.083 Uiso calc R 1 . .
    C C21 0.0880(7) 1.1625(3) 0.1993(2) 0.0719(14) Uani d . 1 . .
    H H21A 0.1013 1.1994 0.1585 0.086 Uiso calc R 1 . .
    C C22 -0.0707(8) 1.1827(3) 0.2317(3) 0.0884(16) Uani d . 1 . .
    H H22A -0.1543 1.1716 0.1994 0.133 Uiso calc R 1 . .
    H H22B -0.0735 1.2437 0.2454 0.133 Uiso calc R 1 . .
    H H22C -0.0853 1.1455 0.2711 0.133 Uiso calc R 1 . .
    C C23 0.2264(7) 1.1784(3) 0.2475(2) 0.0694(14) Uani d . 1 . .
    C C24 0.2964(9) 1.1093(3) 0.2803(2) 0.0887(17) Uani d . 1 . .
    H H24A 0.2575 1.0524 0.2729 0.106 Uiso calc R 1 . .
    C C25 0.4234(11) 1.1211(5) 0.3240(3) 0.116(2) Uani d . 1 . .
    H H25A 0.4690 1.0724 0.3455 0.139 Uiso calc R 1 . .
    C C26 0.4811(10) 1.2020(5) 0.3357(3) 0.115(2) Uani d . 1 . .
    H H26A 0.5665 1.2092 0.3655 0.138 Uiso calc R 1 . .
    C C27 0.4139(9) 1.2771(4) 0.3034(3) 0.0903(18) Uani d . 1 . .
    C C28 0.4724(11) 1.3636(5) 0.3141(3) 0.117(3) Uani d . 1 . .
    H H28A 0.5584 1.3721 0.3433 0.141 Uiso calc R 1 . .
    C C29 0.4064(11) 1.4349(4) 0.2826(4) 0.115(3) Uani d . 1 . .
    H H29A 0.4469 1.4913 0.2903 0.137 Uiso calc R 1 . .
    C C30 0.2805(10) 1.4230(4) 0.2398(3) 0.102(2) Uani d . 1 . .
    H H30A 0.2352 1.4718 0.2184 0.123 Uiso calc R 1 . .
    C C31 0.2197(8) 1.3413(3) 0.2279(2) 0.0793(15) Uani d . 1 . .
    H H31A 0.1339 1.3351 0.1981 0.095 Uiso calc R 1 . .
    C C32 0.2831(7) 1.2664(3) 0.2593(2) 0.0710(14) Uani d . 1 . .
loop_
    _atom_site_aniso_label
    _atom_site_aniso_U_11
    _atom_site_aniso_U_22
    _atom_site_aniso_U_33
    _atom_site_aniso_U_12
    _atom_site_aniso_U_13
    _atom_site_aniso_U_23
    N1 0.082(3) 0.0544(19) 0.081(2) -0.010(2) 0.003(2) -0.0083(18)
    N2 0.104(4) 0.056(2) 0.072(2) -0.013(2) 0.002(3) -0.0035(18)
    C1 0.066(3) 0.047(2) 0.076(3) -0.007(2) -0.006(3) 0.000(2)
    C2 0.086(4) 0.061(2) 0.074(3) -0.004(3) 0.004(3) -0.001(2)
    C3 0.098(5) 0.081(3) 0.082(3) -0.013(4) 0.011(3) 0.009(3)
    C4 0.088(4) 0.072(3) 0.102(4) -0.015(3) 0.012(4) 0.012(3)
    C5 0.064(3) 0.051(2) 0.098(3) -0.003(2) -0.012(3) -0.001(2)
    C6 0.082(4) 0.055(3) 0.122(5) -0.007(3) -0.020(4) -0.008(3)
    C7 0.089(4) 0.061(3) 0.112(4) -0.001(3) -0.027(4) -0.019(3)
    C8 0.085(4) 0.068(3) 0.087(3) 0.015(3) -0.020(3) -0.019(3)
    C9 0.074(3) 0.060(2) 0.078(3) 0.001(3) -0.009(3) -0.004(2)
    C10 0.063(3) 0.051(2) 0.076(3) 0.005(2) -0.013(3) -0.001(2)
    C11 0.086(4) 0.052(2) 0.082(3) -0.012(3) 0.009(3) -0.013(2)
    C12 0.075(4) 0.081(3) 0.166(6) -0.016(3) 0.017(4) -0.026(4)
    C13 0.081(4) 0.058(2) 0.074(3) -0.010(3) 0.001(3) -0.008(2)
    C14 0.074(4) 0.054(2) 0.065(2) -0.012(3) -0.004(3) -0.003(2)
    C15 0.109(5) 0.060(3) 0.069(3) -0.020(3) 0.012(3) 0.001(2)
    C16 0.106(5) 0.065(3) 0.064(3) -0.012(3) 0.013(3) -0.004(2)
    C17 0.070(3) 0.053(2) 0.070(2) -0.012(2) -0.003(3) -0.003(2)
    C18 0.071(3) 0.055(2) 0.074(3) -0.015(3) 0.011(3) 0.000(2)
    C19 0.073(3) 0.060(2) 0.073(3) -0.008(3) 0.008(3) 0.001(2)
    C20 0.078(4) 0.056(2) 0.074(3) -0.009(3) -0.001(3) 0.001(2)
    C21 0.089(4) 0.055(2) 0.072(3) -0.003(3) 0.001(3) -0.006(2)
    C22 0.085(4) 0.082(3) 0.099(4) -0.002(3) -0.002(3) -0.002(3)
    C23 0.075(4) 0.070(3) 0.063(3) -0.004(3) 0.003(3) -0.004(2)
    C24 0.113(5) 0.076(3) 0.077(3) 0.009(4) -0.004(4) 0.005(3)
    C25 0.126(7) 0.123(5) 0.098(4) 0.022(5) -0.037(5) 0.011(4)
    C26 0.104(6) 0.159(6) 0.082(4) 0.009(6) -0.027(4) -0.007(4)
    C27 0.087(5) 0.109(4) 0.075(3) -0.011(4) -0.002(3) -0.018(3)
    C28 0.120(6) 0.144(6) 0.089(4) -0.056(6) -0.008(4) -0.034(4)
    C29 0.147(8) 0.094(4) 0.103(4) -0.046(5) 0.024(5) -0.029(4)
    C30 0.139(7) 0.080(3) 0.088(3) -0.017(4) 0.020(4) -0.018(3)
    C31 0.098(4) 0.065(3) 0.076(3) -0.005(3) 0.006(3) -0.013(2)
    C32 0.076(4) 0.073(3) 0.064(3) -0.005(3) 0.003(3) -0.014(2)
_geom_special_details
;
;
loop_
    _geom_bond_atom_site_label_1
    _geom_bond_atom_site_label_2
    _geom_bond_site_symmetry_2
    _geom_bond_distance
    _geom_bond_publ_flag
    N1 C13 . 1.257(5) ?
    N1 C11 . 1.472(5) ?
    N2 C20 . 1.255(5) ?
    N2 C21 . 1.476(5) ?
    C1 C2 . 1.371(6) ?
    C1 C10 . 1.423(5) ?
    C1 C11 . 1.505(6) ?
    C2 C3 . 1.380(7) ?
    C2 H2A . 0.9300 ?
    C3 C4 . 1.350(7) ?
    C3 H3A . 0.9300 ?
    C4 C5 . 1.409(7) ?
    C4 H4A . 0.9300 ?
    C5 C6 . 1.406(6) ?
    C5 C10 . 1.420(6) ?
    C6 C7 . 1.350(8) ?
    C6 H6A . 0.9300 ?
    C7 C8 . 1.396(7) ?
    C7 H7A . 0.9300 ?
    C8 C9 . 1.371(6) ?
    C8 H8A . 0.9300 ?
    C9 C10 . 1.412(6) ?
    C9 H9A . 0.9300 ?
    C11 C12 . 1.511(8) ?
    C11 H11A . 0.9800 ?
    C12 H12A . 0.9600 ?
    C12 H12B . 0.9600 ?
    C12 H12C . 0.9600 ?
    C13 C14 . 1.456(5) ?
    C13 H13A . 0.9300 ?
    C14 C19 . 1.375(6) ?
    C14 C15 . 1.379(6) ?
    C15 C16 . 1.383(6) ?
    C15 H15A . 0.9300 ?
    C16 C17 . 1.386(6) ?
    C16 H16A . 0.9300 ?
    C17 C18 . 1.367(6) ?
    C17 C20 . 1.465(5) ?
    C18 C19 . 1.388(5) ?
    C18 H18A . 0.9300 ?
    C19 H19A . 0.9300 ?
    C20 H20A . 0.9300 ?
    C21 C22 . 1.506(8) ?
    C21 C23 . 1.515(7) ?
    C21 H21A . 0.9800 ?
    C22 H22A . 0.9600 ?
    C22 H22B . 0.9600 ?
    C22 H22C . 0.9600 ?
    C23 C24 . 1.359(7) ?
    C23 C32 . 1.430(6) ?
    C24 C25 . 1.378(10) ?
    C24 H24A . 0.9300 ?
    C25 C26 . 1.335(8) ?
    C25 H25A . 0.9300 ?
    C26 C27 . 1.415(8) ?
    C26 H26A . 0.9300 ?
    C27 C32 . 1.406(8) ?
    C27 C28 . 1.412(8) ?
    C28 C29 . 1.358(9) ?
    C28 H28A . 0.9300 ?
    C29 C30 . 1.360(11) ?
    C29 H29A . 0.9300 ?
    C30 C31 . 1.355(7) ?
    C30 H30A . 0.9300 ?
    C31 C32 . 1.393(7) ?
    C31 H31A . 0.9300 ?
loop_
    _geom_angle_atom_site_label_1
    _geom_angle_atom_site_label_2
    _geom_angle_atom_site_label_3
    _geom_angle_site_symmetry_1
    _geom_angle_site_symmetry_3
    _geom_angle
    _geom_angle_publ_flag
    C13 N1 C11 . . 116.4(4) ?
    C20 N2 C21 . . 117.5(4) ?
    C2 C1 C10 . . 119.4(4) ?
    C2 C1 C11 . . 120.0(4) ?
    C10 C1 C11 . . 120.5(4) ?
    C1 C2 C3 . . 121.5(4) ?
    C1 C2 H2A . . 119.2 ?
    C3 C2 H2A . . 119.2 ?
    C4 C3 C2 . . 120.9(5) ?
    C4 C3 H3A . . 119.6 ?
    C2 C3 H3A . . 119.6 ?
    C3 C4 C5 . . 120.4(5) ?
    C3 C4 H4A . . 119.8 ?
    C5 C4 H4A . . 119.8 ?
    C6 C5 C4 . . 121.9(5) ?
    C6 C5 C10 . . 118.6(5) ?
    C4 C5 C10 . . 119.5(4) ?
    C7 C6 C5 . . 122.3(5) ?
    C7 C6 H6A . . 118.9 ?
    C5 C6 H6A . . 118.9 ?
    C6 C7 C8 . . 119.6(5) ?
    C6 C7 H7A . . 120.2 ?
    C8 C7 H7A . . 120.2 ?
    C9 C8 C7 . . 120.4(5) ?
    C9 C8 H8A . . 119.8 ?
    C7 C8 H8A . . 119.8 ?
    C8 C9 C10 . . 121.2(5) ?
    C8 C9 H9A . . 119.4 ?
    C10 C9 H9A . . 119.4 ?
    C9 C10 C5 . . 118.0(4) ?
    C9 C10 C1 . . 123.7(4) ?
    C5 C10 C1 . . 118.3(4) ?
    N1 C11 C1 . . 111.1(4) ?
    N1 C11 C12 . . 108.6(5) ?
    C1 C11 C12 . . 108.9(4) ?
    N1 C11 H11A . . 109.4 ?
    C1 C11 H11A . . 109.4 ?
    C12 C11 H11A . . 109.4 ?
    C11 C12 H12A . . 109.5 ?
    C11 C12 H12B . . 109.5 ?
    H12A C12 H12B . . 109.5 ?
    C11 C12 H12C . . 109.5 ?
    H12A C12 H12C . . 109.5 ?
    H12B C12 H12C . . 109.5 ?
    N1 C13 C14 . . 123.4(4) ?
    N1 C13 H13A . . 118.3 ?
    C14 C13 H13A . . 118.3 ?
    C19 C14 C15 . . 118.5(4) ?
    C19 C14 C13 . . 119.9(4) ?
    C15 C14 C13 . . 121.5(4) ?
    C14 C15 C16 . . 120.7(4) ?
    C14 C15 H15A . . 119.7 ?
    C16 C15 H15A . . 119.7 ?
    C15 C16 C17 . . 120.5(4) ?
    C15 C16 H16A . . 119.8 ?
    C17 C16 H16A . . 119.8 ?
    C18 C17 C16 . . 118.8(4) ?
    C18 C17 C20 . . 118.9(4) ?
    C16 C17 C20 . . 122.2(4) ?
    C17 C18 C19 . . 120.6(4) ?
    C17 C18 H18A . . 119.7 ?
    C19 C18 H18A . . 119.7 ?
    C14 C19 C18 . . 120.9(4) ?
    C14 C19 H19A . . 119.6 ?
    C18 C19 H19A . . 119.6 ?
    N2 C20 C17 . . 122.6(4) ?
    N2 C20 H20A . . 118.7 ?
    C17 C20 H20A . . 118.7 ?
    N2 C21 C22 . . 107.3(5) ?
    N2 C21 C23 . . 109.1(4) ?
    C22 C21 C23 . . 112.5(4) ?
    N2 C21 H21A . . 109.3 ?
    C22 C21 H21A . . 109.3 ?
    C23 C21 H21A . . 109.3 ?
    C21 C22 H22A . . 109.5 ?
    C21 C22 H22B . . 109.5 ?
    H22A C22 H22B . . 109.5 ?
    C21 C22 H22C . . 109.5 ?
    H22A C22 H22C . . 109.5 ?
    H22B C22 H22C . . 109.5 ?
    C24 C23 C32 . . 119.6(5) ?
    C24 C23 C21 . . 120.2(4) ?
    C32 C23 C21 . . 120.2(4) ?
    C23 C24 C25 . . 121.8(6) ?
    C23 C24 H24A . . 119.1 ?
    C25 C24 H24A . . 119.1 ?
    C26 C25 C24 . . 120.4(6) ?
    C26 C25 H25A . . 119.8 ?
    C24 C25 H25A . . 119.8 ?
    C25 C26 C27 . . 120.8(6) ?
    C25 C26 H26A . . 119.6 ?
    C27 C26 H26A . . 119.6 ?
    C32 C27 C28 . . 117.9(6) ?
    C32 C27 C26 . . 119.6(5) ?
    C28 C27 C26 . . 122.5(7) ?
    C29 C28 C27 . . 121.6(6) ?
    C29 C28 H28A . . 119.2 ?
    C27 C28 H28A . . 119.2 ?
    C28 C29 C30 . . 119.5(6) ?
    C28 C29 H29A . . 120.3 ?
    C30 C29 H29A . . 120.3 ?
    C31 C30 C29 . . 121.3(7) ?
    C31 C30 H30A . . 119.4 ?
    C29 C30 H30A . . 119.4 ?
    C30 C31 C32 . . 121.3(6) ?
    C30 C31 H31A . . 119.4 ?
    C32 C31 H31A . . 119.4 ?
    C31 C32 C27 . . 118.4(5) ?
    C31 C32 C23 . . 123.8(5) ?
    C27 C32 C23 . . 117.8(5) ?
loop_
    _geom_torsion_atom_site_label_1
    _geom_torsion_atom_site_label_2
    _geom_torsion_atom_site_label_3
    _geom_torsion_atom_site_label_4
    _geom_torsion_site_symmetry_1
    _geom_torsion_site_symmetry_2
    _geom_torsion_site_symmetry_3
    _geom_torsion_site_symmetry_4
    _geom_torsion
    _geom_torsion_publ_flag
    C10 C1 C2 C3 . . . . 0.6(8) ?
    C11 C1 C2 C3 . . . . -176.5(5) ?
    C1 C2 C3 C4 . . . . 0.6(9) ?
    C2 C3 C4 C5 . . . . -0.9(9) ?
    C3 C4 C5 C6 . . . . -179.0(6) ?
    C3 C4 C5 C10 . . . . 0.0(8) ?
    C4 C5 C6 C7 . . . . 177.0(6) ?
    C10 C5 C6 C7 . . . . -2.0(8) ?
    C5 C6 C7 C8 . . . . 0.2(9) ?
    C6 C7 C8 C9 . . . . 1.8(8) ?
    C7 C8 C9 C10 . . . . -1.9(8) ?
    C8 C9 C10 C5 . . . . 0.1(7) ?
    C8 C9 C10 C1 . . . . -178.3(5) ?
    C6 C5 C10 C9 . . . . 1.8(7) ?
    C4 C5 C10 C9 . . . . -177.2(5) ?
    C6 C5 C10 C1 . . . . -179.8(5) ?
    C4 C5 C10 C1 . . . . 1.2(7) ?
    C2 C1 C10 C9 . . . . 176.8(5) ?
    C11 C1 C10 C9 . . . . -6.1(7) ?
    C2 C1 C10 C5 . . . . -1.5(7) ?
    C11 C1 C10 C5 . . . . 175.5(4) ?
    C13 N1 C11 C1 . . . . -147.5(5) ?
    C13 N1 C11 C12 . . . . 92.8(6) ?
    C2 C1 C11 N1 . . . . -27.7(7) ?
    C10 C1 C11 N1 . . . . 155.2(4) ?
    C2 C1 C11 C12 . . . . 91.8(6) ?
    C10 C1 C11 C12 . . . . -85.2(6) ?
    C11 N1 C13 C14 . . . . -176.5(6) ?
    N1 C13 C14 C19 . . . . 167.0(5) ?
    N1 C13 C14 C15 . . . . -13.0(9) ?
    C19 C14 C15 C16 . . . . -2.4(9) ?
    C13 C14 C15 C16 . . . . 177.6(6) ?
    C14 C15 C16 C17 . . . . 1.1(9) ?
    C15 C16 C17 C18 . . . . 1.4(9) ?
    C15 C16 C17 C20 . . . . 179.5(6) ?
    C16 C17 C18 C19 . . . . -2.5(8) ?
    C20 C17 C18 C19 . . . . 179.3(5) ?
    C15 C14 C19 C18 . . . . 1.3(8) ?
    C13 C14 C19 C18 . . . . -178.7(5) ?
    C17 C18 C19 C14 . . . . 1.2(8) ?
    C21 N2 C20 C17 . . . . 178.9(5) ?
    C18 C17 C20 N2 . . . . -168.0(5) ?
    C16 C17 C20 N2 . . . . 13.9(9) ?
    C20 N2 C21 C22 . . . . 129.1(6) ?
    C20 N2 C21 C23 . . . . -108.7(5) ?
    N2 C21 C23 C24 . . . . -18.5(7) ?
    C22 C21 C23 C24 . . . . 100.5(6) ?
    N2 C21 C23 C32 . . . . 162.1(5) ?
    C22 C21 C23 C32 . . . . -78.9(6) ?
    C32 C23 C24 C25 . . . . -1.2(9) ?
    C21 C23 C24 C25 . . . . 179.5(6) ?
    C23 C24 C25 C26 . . . . 0.3(11) ?
    C24 C25 C26 C27 . . . . -0.2(11) ?
    C25 C26 C27 C32 . . . . 1.0(10) ?
    C25 C26 C27 C28 . . . . -179.5(7) ?
    C32 C27 C28 C29 . . . . -0.4(10) ?
    C26 C27 C28 C29 . . . . -180.0(7) ?
    C27 C28 C29 C30 . . . . 0.1(11) ?
    C28 C29 C30 C31 . . . . -0.1(10) ?
    C29 C30 C31 C32 . . . . 0.4(9) ?
    C30 C31 C32 C27 . . . . -0.7(8) ?
    C30 C31 C32 C23 . . . . -178.5(5) ?
    C28 C27 C32 C31 . . . . 0.7(8) ?
    C26 C27 C32 C31 . . . . -179.7(6) ?
    C28 C27 C32 C23 . . . . 178.7(5) ?
    C26 C27 C32 C23 . . . . -1.8(8) ?
    C24 C23 C32 C31 . . . . 179.7(6) ?
    C21 C23 C32 C31 . . . . -0.9(8) ?
    C24 C23 C32 C27 . . . . 1.9(7) ?
    C21 C23 C32 C27 . . . . -178.8(5) ?
loop_
    _geom_hbond_atom_site_label_D
    _geom_hbond_atom_site_label_H
    _geom_hbond_atom_site_label_A
    _geom_hbond_site_symmetry_A
    _geom_hbond_distance_DH
    _geom_hbond_distance_HA
    _geom_hbond_distance_DA
    _geom_hbond_angle_DHA
    _geom_hbond_publ_flag
    C7 H7A Cg1 4_465 0.93 3.29 4.042(6) 139.5 yes
    C8 H8A Cg2 4_465 0.93 3.14 3.797(5) 129.2 yes
    C12 H12A Cg3 4_565 0.96 2.79 3.677(6) 154.0 yes
    C18 H18A Cg4 4_565 0.93 2.62 3.520(5) 163.2 yes
    C20 H20A Cg5 4_565 0.93 2.98 3.681(5) 133.1 yes
data_global
_journal_date_recd_electronic     2009-07-30
_journal_date_accepted     2009-08-21
_journal_name_full     'Acta Crystallographica, Section E'
_journal_year     2009
_journal_volume     65
_journal_issue     10
_journal_page_first     o2317
_journal_page_last     o2317
_journal_paper_category     QO
_journal_coeditor_code     LH2874
_publ_contact_author_name     'Sylvain Bern\`es'
_publ_contact_author_address
;
DEP Facultad de Ciencias Qu\'imicas, UANL
Guerrero y Progreso S/N
Col. Trevi\\~no
64570 Monterrey, N.L.
Mexico
;
_publ_contact_author_email     sylvain_bernes@hotmail.com
_publ_contact_author_fax     (+52)(81)82204900x3460
_publ_contact_author_phone     (+52)(81)82204918
_publ_section_title
;
1,4-Bis{(+)-(<i>S</i>)-[1-(1-naphthyl)ethyl]iminomethyl}benzene
;
loop_
    _publ_author_name
    _publ_author_footnote
    _publ_author_address
    "Espinosa Leija, Armando" .
;
Facultad de Ciencias Qu\'imicas, UANL
Licenciatura en Qu\'imica Industrial
Ciudad Universitaria
Monterrey, NL
Mexico
;
    "Bern\`es, Sylvain" .
;
DEP Facultad de Ciencias Qu\'imicas, UANL
Guerrero y Progreso S/N
Col. Trevi\~no
64570 Monterrey, NL
Mexico
;
    "Hern\'andez, Guadalupe" .
;
Lab. S\'intesis de Complejos, Facultad de Ciencias Qu\'imicas
Universidad Aut\'onoma de Puebla
PO Box 1067
72001 Puebla, Pue.
Mexico
;
    "Sharma, Pankaj " .
;
Instituto de Qu\'imica--UNAM
Circuito exterior, Cd. Universitaria, Coyoac\'an
CP 04510, M\'exico, DF
Mexico
;
    "Pe\~na, Ulises " .
;
Lab. S\'intesis de Complejos, Facultad de Ciencias Qu\'imicas
Universidad Aut\'onoma de Puebla
PO Box 1067
72001 Puebla, Pue.
Mexico
;
    "Guti\'errez, Ren\'e" .
;
Lab. S\'intesis de Complejos, Facultad de Ciencias Qu\'imicas
Universidad Aut\'onoma de Puebla
PO Box 1067
72001 Puebla, Pue.
Mexico
;
_publ_section_synopsis     .
