# Supplementary material for: 1,4-Bis{(+)-(S)-[1-(1-naphth­yl)eth­yl]imino­meth­yl}benzene
Source: Acta Crystallogr Sect E Struct Rep Online. 2009 Sep 5;65(Pt 10):o2317. doi: 10.1107/S1600536809033455 (PMC2970175; doi:10.1107/S1600536809033455)
Supplement: Supplementary file 2 [file e-65-o2317-Isup2.hkl]

# 
# h,k,l, Fc-squared, Fo-squared, sigma(Fo-squared) and status flag 
# 
data_I
_shelx_title ' imina12c in P2(1)2(1)2(1)' 
_shelx_refln_list_code          4 
_shelx_F_calc_maximum      170.75 
_exptl_crystal_F_000       936.00 
_reflns_d_resolution_high  0.8384 
 
loop_ 
 _symmetry_equiv_pos_as_xyz 
 'x, y, z' 
 '-x+1/2, -y, z+1/2' 
 '-x, y+1/2, -z+1/2' 
 'x+1/2, -y+1/2, -z' 
 
_cell_length_a     8.3907 
_cell_length_b    15.1017 
_cell_length_c    19.5688 
_cell_angle_alpha  90.000 
_cell_angle_beta   90.000 
_cell_angle_gamma  90.000 
 
_shelx_F_squared_multiplier     1.000 
 
loop_ 
 _refln_index_h 
 _refln_index_k 
 _refln_index_l 
 _refln_F_squared_calc 
 _refln_F_squared_meas 
 _refln_F_squared_sigma 
 _refln_observed_status 
   2   0   0     2687.72     2352.91    246.71 o 
   4   0   0      937.61      932.13    143.42 o 
   6   0   0       16.55       18.51      6.58 o 
   8   0   0        0.33       -2.92      2.92 o 
   1   1   0     1136.72     1028.30    122.13 o 
   2   1   0    29155.30    35600.65   3049.61 o 
   3   1   0      151.37      131.58      9.42 o 
   4   1   0       12.87       10.60      1.18 o 
   5   1   0        1.30        1.23      1.35 o 
   6   1   0       18.71       20.11      2.19 o 
   7   1   0      113.35      111.05      5.06 o 
   8   1   0        0.01       -2.40      2.40 o 
   9   1   0        2.42        2.21      3.17 o 
   0   2   0      926.18      839.61     16.41 o 
   1   2   0     4494.58     4491.16    702.51 o 
   2   2   0       72.78       45.02     10.12 o 
   3   2   0      340.08      325.05     57.78 o 
   4   2   0        0.00       -0.71      1.81 o 
   5   2   0      608.92      631.51    128.11 o 
   6   2   0      166.56      203.31     40.34 o 
   7   2   0        2.76        6.05      3.76 o 
   8   2   0        0.01        0.00      3.76 o 
   9   2   0        1.15        0.84      4.18 o 
   1   3   0     1880.12     1973.54    312.96 o 
   2   3   0      219.96      217.56     25.25 o 
   3   3   0        1.28        2.87      1.60 o 
   4   3   0      879.87      985.57    200.88 o 
   5   3   0        0.71        1.02      1.78 o 
   6   3   0        4.13        2.53      2.61 o 
   7   3   0        0.98        0.63      2.92 o 
   8   3   0        0.00        0.00      3.76 o 
   9   3   0        7.97        5.22      6.06 o 
   0   4   0     1103.19     1055.72     23.86 o 
   1   4   0       29.05       26.25      1.92 o 
   2   4   0       66.48       61.33     11.89 o 
   3   4   0        8.24        6.73      1.87 o 
   4   4   0      133.80      123.93     30.59 o 
   5   4   0       95.45       93.30     16.13 o 
   6   4   0       75.31       84.92     14.73 o 
   7   4   0       33.02       24.85      6.06 o 
   8   4   0        0.42       -2.09      3.97 o 
   9   4   0        0.02        3.13      4.59 o 
   1   5   0      604.24      577.39     60.43 o 
   2   5   0      340.30      319.20     35.31 o 
   3   5   0       18.86       21.66      3.48 o 
   4   5   0      224.96      246.53     29.95 o 
   5   5   0        3.97        0.94      1.99 o 
   6   5   0        5.88        6.43      2.61 o 
   7   5   0       21.77       25.06      8.77 o 
   8   5   0        3.04        3.55      5.01 o 
   9   5   0       11.24        2.71      6.89 o 
   0   6   0       28.52       33.84      3.13 o 
   1   6   0       14.87       14.14      2.14 o 
   2   6   0        2.52        2.46      2.40 o 
   3   6   0      414.98      414.47     50.46 o 
   4   6   0      203.51      187.03     29.64 o 
   5   6   0        7.03        4.61      4.42 o 
   6   6   0       16.49       21.10      4.59 o 
   7   6   0      102.54      102.99      8.98 o 
   8   6   0        1.42        3.97      6.89 o 
   9   6   0        0.30       -1.04      4.59 o 
   1   7   0       20.35       19.01      2.41 o 
   2   7   0      257.36      301.31     20.01 o 
   3   7   0      176.76      162.73     23.77 o 
   4   7   0        4.57        4.07      2.02 o 
   5   7   0       80.06       76.93     12.27 o 
   6   7   0       38.45       49.40      6.58 o 
   7   7   0        1.45        2.09      4.80 o 
   8   7   0       15.85        9.81      6.06 o 
   9   7   0        9.84        2.30      5.85 o 
   0   8   0      576.98      601.23     20.99 o 
   1   8   0      103.67      118.54     12.43 o 
   2   8   0       63.96       73.75      9.50 o 
   3   8   0       77.01       79.54      7.05 o 
   4   8   0       58.62       78.14      9.46 o 
   5   8   0       56.45       58.13      5.06 o 
   6   8   0        5.41        1.93      3.61 o 
   7   8   0       50.03       52.84      8.35 o 
   8   8   0        6.70       22.13      6.26 o 
   1   9   0      257.96      256.18      7.01 o 
   2   9   0       60.07       57.43      7.68 o 
   3   9   0       54.35       57.16      3.63 o 
   4   9   0        0.37        3.22      1.95 o 
   5   9   0        0.86        0.57      2.37 o 
   6   9   0        1.59        2.51      5.85 o 
   7   9   0       14.66        9.60      5.22 o 
   8   9   0        1.97       -4.38      5.22 o 
   0  10   0      176.63      194.43      6.90 o 
   1  10   0      345.99      359.47     11.09 o 
   2  10   0      465.76      456.11     24.87 o 
   3  10   0        4.13        2.50      3.40 o 
   4  10   0      206.35      231.23     29.42 o 
   5  10   0        0.56       -0.59      2.48 o 
   6  10   0       17.30        9.81      7.31 o 
   7  10   0       19.84       35.71      9.81 o 
   8  10   0        2.09        0.21      5.64 o 
   1  11   0       12.60       10.04      3.55 o 
   2  11   0       37.52       37.16      2.85 o 
   3  11   0        0.13       -0.76      1.99 o 
   4  11   0       14.18       16.41      2.20 o 
   5  11   0       31.97       22.85      8.63 o 
   6  11   0        7.80       17.96      5.43 o 
   7  11   0       12.30       13.99      9.40 o 
   0  12   0        0.04        1.67      4.59 o 
   1  12   0      730.74      767.22     29.16 o 
   2  12   0        3.12        3.77      2.25 o 
   3  12   0      365.13      402.25     25.47 o 
   4  12   0       89.39       97.09     16.98 o 
   5  12   0       14.07        9.14      4.19 o 
   6  12   0       43.15       40.72      8.77 o 
   7  12   0        0.21        2.71      5.01 o 
   1  13   0        5.70        7.37      2.43 o 
   2  13   0       55.32       51.81      5.61 o 
   3  13   0       72.08       81.22      5.51 o 
   4  13   0       53.92       60.34     10.88 o 
   5  13   0       16.21       13.27      5.63 o 
   6  13   0       19.38        7.93     10.23 o 
   0  14   0      118.93      146.04     10.45 o 
   1  14   0      147.92      160.27     11.91 o 
   2  14   0      107.42      126.45      7.01 o 
   3  14   0       36.10       47.43      7.52 o 
   4  14   0        6.84        4.00      4.08 o 
   5  14   0        1.90        1.62      3.38 o 
   6  14   0        0.05       -4.18      4.18 o 
   1  15   0        5.77        5.84      4.93 o 
   2  15   0       22.63       27.65      4.60 o 
   3  15   0       22.66       16.82      4.70 o 
   4  15   0        1.41        2.91      3.00 o 
   5  15   0       44.95       53.30     11.48 o 
   0  16   0        0.11        2.92      4.38 o 
   1  16   0        7.50        9.67      4.40 o 
   2  16   0        0.10        1.00      2.40 o 
   3  16   0        2.20       -0.67      2.70 o 
   4  16   0        3.28        8.37      3.49 o 
   1  17   0        3.69        6.08      3.98 o 
   2  17   0        0.70       -1.70      4.39 o 
   3  17   0        0.00       -2.20      2.20 o 
   1   0   1      489.61      441.31     48.31 o 
   2   0   1     9467.02     9780.03    927.62 o 
   3   0   1     1496.70     1496.04    144.64 o 
   4   0   1       74.07       69.93      5.80 o 
   5   0   1      373.46      408.70     33.33 o 
   6   0   1      131.78      156.80     12.34 o 
   7   0   1        4.99        3.22      5.64 o 
   8   0   1       13.45        5.88      4.36 o 
   9   0   1        0.13        1.16      2.96 o 
   1   1   1     8137.61     8778.95    624.32 o 
   2   1   1     7784.05     7971.39    523.76 o 
   3   1   1     2254.63     2378.08    150.74 o 
   4   1   1      269.22      252.22     15.88 o 
   5   1   1      263.31      261.98     13.58 o 
   6   1   1       47.86       49.82      2.75 o 
   7   1   1      105.30      105.73      4.49 o 
   8   1   1        5.35        1.62      2.41 o 
   9   1   1        6.30        3.10      2.82 o 
   0   2   1      198.78      170.24     16.08 o 
   1   2   1     1950.38     1972.08    192.54 o 
   2   2   1     1594.59     1525.98    169.83 o 
   3   2   1      792.16      799.77     93.55 o 
   4   2   1      121.49      141.45     25.29 o 
   5   2   1      996.06     1066.60    115.84 o 
   6   2   1       63.36       68.23      8.41 o 
   7   2   1       68.57       73.79      9.29 o 
   8   2   1        9.42        9.36      4.81 o 
   9   2   1        4.93        4.75      3.96 o 
   0   3   1      106.74       95.26      2.37 o 
   1   3   1      669.17      660.90     40.97 o 
   2   3   1     1813.54     1804.34    178.18 o 
   3   3   1     1701.80     1657.05    170.43 o 
   4   3   1      132.14      130.85     13.80 o 
   5   3   1       40.15       32.68      5.54 o 
   6   3   1       23.46       32.12      4.79 o 
   7   3   1       52.62       46.66      3.97 o 
   8   3   1        4.08        5.06      5.74 o 
   9   3   1        2.32        0.59      2.88 o 
   0   4   1     1555.46     1430.22     28.12 o 
   1   4   1       49.59       43.79      7.45 o 
   2   4   1     1187.30     1177.03    110.50 o 
   3   4   1      494.21      488.80     49.95 o 
   4   4   1      186.18      190.19     20.85 o 
   5   4   1       50.17       44.60      9.37 o 
   6   4   1       57.77       95.36     13.08 o 
   7   4   1       18.28       19.40      3.98 o 
   8   4   1        3.45       -0.11      3.21 o 
   9   4   1        5.71        2.93      3.51 o 
   0   5   1       69.64       65.42      2.58 o 
   1   5   1      340.97      333.23     22.26 o 
   2   5   1      386.82      342.15     23.24 o 
   3   5   1      588.01      582.97     60.51 o 
   4   5   1      166.68      189.65     15.73 o 
   5   5   1       27.55       19.92      4.66 o 
   6   5   1       47.52       51.93      8.47 o 
   7   5   1       22.59       21.74      4.85 o 
   8   5   1        8.52        7.98      4.11 o 
   9   5   1        1.65        0.38      3.09 o 
   0   6   1      127.90      118.82      7.42 o 
   1   6   1      735.01      737.71     52.29 o 
   2   6   1      277.66      294.39     16.96 o 
   3   6   1      321.73      322.13     26.18 o 
   4   6   1       68.91       81.03      7.67 o 
   5   6   1        6.82        8.53      4.06 o 
   6   6   1       11.57       12.92      2.53 o 
   7   6   1      129.08      118.23      7.68 o 
   8   6   1        0.32        0.70      3.26 o 
   9   6   1        5.86       -0.18      3.51 o 
   0   7   1      261.94      251.98     14.87 o 
   1   7   1      519.29      581.31     11.59 o 
   2   7   1     1352.28     1406.06     69.93 o 
   3   7   1       49.53       48.54      5.93 o 
   4   7   1       36.38       33.94      4.09 o 
   5   7   1       22.75       21.81      5.96 o 
   6   7   1       46.30       45.66      7.51 o 
   7   7   1       17.82       10.70      5.66 o 
   8   7   1       19.98       14.03      4.86 o 
   9   7   1        1.18       -0.97      3.44 o 
   0   8   1       56.54       76.70      4.49 o 
   1   8   1      551.63      554.02     40.80 o 
   2   8   1      492.48      494.71     29.01 o 
   3   8   1      321.92      310.47     20.37 o 
   4   8   1      105.75      117.73     12.71 o 
   5   8   1       45.48       35.17      9.70 o 
   6   8   1       44.94       40.91      5.33 o 
   7   8   1       45.80       35.37      7.00 o 
   8   8   1        7.00        2.03      3.79 o 
   0   9   1        3.38        4.40      2.20 o 
   1   9   1       38.84       39.50      2.80 o 
   2   9   1      252.20      265.28      7.95 o 
   3   9   1       92.02       89.62      5.25 o 
   4   9   1        8.50        9.77      2.49 o 
   5   9   1        7.68        3.24      1.59 o 
   6   9   1       36.54       35.70      5.07 o 
   7   9   1        1.69        4.21      3.31 o 
   8   9   1        3.97        2.05      3.71 o 
   0  10   1      217.31      195.33      6.69 o 
   1  10   1       27.45       23.95      4.14 o 
   2  10   1      166.28      179.28      8.48 o 
   3  10   1      170.19      186.58     10.75 o 
   4  10   1      158.88      184.90     14.17 o 
   5  10   1        8.30        5.11      2.41 o 
   6  10   1       15.02       10.51      3.83 o 
   7  10   1        5.13        1.73      3.53 o 
   8  10   1        2.27        0.32      3.30 o 
   0  11   1      573.26      577.18     14.41 o 
   1  11   1      232.33      248.16      8.18 o 
   2  11   1       33.30       32.32      1.77 o 
   3  11   1       86.89       81.28      6.12 o 
   4  11   1      527.40      583.25     40.89 o 
   5  11   1       63.55       78.62     14.41 o 
   6  11   1        6.45        7.12      4.18 o 
   7  11   1        8.55        6.12      4.31 o 
   0  12   1      120.80      121.90     14.10 o 
   1  12   1        3.53        3.27      3.10 o 
   2  12   1     1288.49     1358.80     56.18 o 
   3  12   1      360.58      432.80     35.25 o 
   4  12   1       45.81       43.95      3.32 o 
   5  12   1       18.37        3.82      3.19 o 
   6  12   1       52.32       56.33     12.49 o 
   7  12   1        8.50        5.33      4.70 o 
   0  13   1     1117.45     1170.13     31.74 o 
   1  13   1       11.07       13.45      4.07 o 
   2  13   1       96.04      107.93      5.16 o 
   3  13   1       76.99       82.10      5.06 o 
   4  13   1        5.91        2.02      2.90 o 
   5  13   1       41.62       40.56      8.28 o 
   6  13   1        4.57        2.72      3.50 o 
   0  14   1       73.23       73.40      6.35 o 
   1  14   1       16.80        6.88      3.71 o 
   2  14   1        9.15        7.83      3.24 o 
   3  14   1        9.06        7.16      2.43 o 
   4  14   1        5.45        5.36      2.24 o 
   5  14   1        0.75        0.20      1.78 o 
   6  14   1        5.52       11.15      4.39 o 
   0  15   1        8.12        8.55      4.80 o 
   1  15   1       97.32      119.74      6.26 o 
   2  15   1        0.22        1.47      1.92 o 
   3  15   1        7.84        5.69      2.30 o 
   4  15   1        0.18        0.41      1.86 o 
   5  15   1       11.21        3.39      4.35 o 
   0  16   1       33.56       34.67      8.87 o 
   1  16   1        6.56        0.15      2.44 o 
   2  16   1        2.74       -1.15      1.88 o 
   3  16   1        0.39        1.17      1.92 o 
   4  16   1        3.03        0.75      2.17 o 
   0  17   1        3.70        4.75      4.04 o 
   1  17   1        1.25        2.20      2.13 o 
   2  17   1        0.57        0.56      1.85 o 
   3  17   1        3.30        2.49      2.15 o 
   0   0   2     2459.15     2191.70     23.00 o 
   1   0   2     2010.15     1899.45    362.37 o 
   2   0   2        4.80        6.85      1.36 o 
   3   0   2      432.61      391.42     53.55 o 
   4   0   2     1719.52     1604.30    197.27 o 
   5   0   2      200.24      192.05     30.18 o 
   6   0   2     1073.45     1260.90    266.53 o 
   7   0   2       59.00       54.09      6.06 o 
   8   0   2        8.41       15.45      5.64 o 
   9   0   2        0.42       -3.55      3.55 o 
   0   1   2      733.44      680.70     10.53 o 
   1   1   2       55.76       61.24      7.15 o 
   2   1   2     4835.09     4449.15    351.71 o 
   3   1   2      836.68      790.97     68.08 o 
   4   1   2     1128.12     1126.75    118.25 o 
   5   1   2       44.18       42.50      8.16 o 
   6   1   2      301.65      330.20     37.90 o 
   7   1   2       39.48       36.91      3.39 o 
   8   1   2        0.17        3.12      3.30 o 
   9   1   2        5.63        5.02      6.37 o 
   1   2   2     8832.39     9556.76   1448.55 o 
   2   2   2     2999.09     2967.72    565.36 o 
   3   2   2      453.83      438.35     66.35 o 
   4   2   2      775.05      639.23    132.96 o 
   5   2   2       27.00       24.45     10.93 o 
   6   2   2       46.31       60.82     12.22 o 
   7   2   2       89.81       78.76      5.64 o 
   8   2   2       16.43       18.37      8.14 o 
   9   2   2        9.78        3.76      5.22 o 
   0   3   2     1079.80      935.08     21.80 o 
   1   3   2     3137.42     2967.93    400.70 o 
   2   3   2     3720.15     3526.61    431.19 o 
   3   3   2      275.20      249.72     32.74 o 
   4   3   2      770.52      791.03    161.00 o 
   5   3   2       92.10       95.80     16.13 o 
   6   3   2        1.26        4.25      5.32 o 
   7   3   2       13.78       17.33      3.76 o 
   8   3   2       37.92       35.08      7.10 o 
   9   3   2        2.31        2.09      5.01 o 
   1   4   2     1261.67     1227.09     27.69 o 
   2   4   2      443.42      402.04     43.97 o 
   3   4   2      440.09      454.45     55.39 o 
   4   4   2      124.48      128.41     29.68 o 
   5   4   2      195.95      225.72     54.73 o 
   6   4   2       40.22       48.44     11.38 o 
   7   4   2        7.69        7.10      4.59 o 
   8   4   2       13.36       12.95      8.14 o 
   9   4   2        0.91        3.97      5.64 o 
   0   5   2        7.91        7.10      2.30 o 
   1   5   2      153.12      153.47      3.75 o 
   2   5   2      389.68      441.25     42.80 o 
   3   5   2     1102.11     1197.55    149.57 o 
   4   5   2      294.28      303.38     48.32 o 
   5   5   2       15.27        9.46      4.76 o 
   6   5   2       56.69       72.51     15.98 o 
   7   5   2       39.65       31.74      8.14 o 
   8   5   2       61.52       56.60      8.77 o 
   9   5   2        0.39       -3.55      3.55 o 
   0   6   2      213.03      208.07      6.49 o 
   1   6   2      813.01      884.79     25.08 o 
   2   6   2      809.87      885.36    151.71 o 
   3   6   2      352.92      321.64     25.20 o 
   4   6   2       20.68       21.91      4.43 o 
   5   6   2       81.05       81.22     20.62 o 
   6   6   2        8.43       12.09      3.55 o 
   7   6   2       33.24       23.81      6.89 o 
   8   6   2       12.09       12.95      7.73 o 
   9   6   2        2.38        2.30      4.80 o 
   0   7   2     2337.60     2335.16     40.42 o 
   1   7   2      691.66      673.56     63.50 o 
   2   7   2      645.58      766.55     60.61 o 
   3   7   2      112.02      119.13     13.60 o 
   4   7   2      352.25      363.73     39.40 o 
   5   7   2       32.36       22.57     10.14 o 
   6   7   2       52.60       58.61     10.44 o 
   7   7   2        5.28        9.81      6.89 o 
   8   7   2       16.53        9.81      7.10 o 
   9   7   2        1.55       -0.42      4.80 o 
   1   8   2       57.44       45.89      3.03 o 
   2   8   2      113.56      115.74      6.99 o 
   3   8   2        7.42        8.19      2.04 o 
   4   8   2       21.61       29.31      5.88 o 
   5   8   2        7.79        2.33      3.26 o 
   6   8   2       42.29       49.10     12.22 o 
   7   8   2       10.14       13.99      7.73 o 
   8   8   2        1.99        2.71      4.59 o 
   0   9   2      157.81      150.52      6.06 o 
   1   9   2      123.94      129.47      8.88 o 
   2   9   2      101.18       97.74      5.16 o 
   3   9   2      128.59      128.85      5.34 o 
   4   9   2        4.74        5.31      4.31 o 
   5   9   2      114.88      127.33     16.17 o 
   6   9   2       21.52       11.69      6.26 o 
   7   9   2        2.00        3.76      5.01 o 
   8   9   2       12.80       11.90      6.68 o 
   0  10   2        3.11        2.51      3.34 o 
   1  10   2      128.11      122.63      4.76 o 
   2  10   2      324.79      309.79     42.27 o 
   3  10   2       63.21       62.46     10.93 o 
   4  10   2       61.60       64.90      7.59 o 
   5  10   2       46.60       49.94     19.09 o 
   6  10   2       13.34       17.96      8.98 o 
   7  10   2       17.12       16.29      9.81 o 
   8  10   2        2.38        2.51      4.80 o 
   0  11   2       41.12       38.85      5.01 o 
   1  11   2      313.11      299.30     21.76 o 
   2  11   2      230.01      240.65     21.58 o 
   3  11   2      159.38      179.90     17.57 o 
   4  11   2      130.63      141.22     16.05 o 
   5  11   2       64.49       81.18     17.02 o 
   6  11   2       33.21       16.71      9.61 o 
   7  11   2        3.47        0.21      4.80 o 
   0  12   2      327.59      352.75      9.83 o 
   1  12   2       96.21       69.36      4.70 o 
   2  12   2      110.18       91.09      8.27 o 
   3  12   2      274.18      324.11     23.50 o 
   4  12   2        9.60        2.42      3.31 o 
   5  12   2       55.52       59.86     24.64 o 
   6  12   2        7.75        3.55      5.64 o 
   7  12   2        4.66        8.98      6.89 o 
   0  13   2       68.21       81.04      5.85 o 
   1  13   2      372.90      438.53     31.39 o 
   2  13   2       53.60       48.89      7.04 o 
   3  13   2       62.48       94.63      6.25 o 
   4  13   2       48.18       47.06      5.08 o 
   5  13   2        3.03       -0.76      3.09 o 
   6  13   2        9.84        2.09      5.22 o 
   0  14   2       19.70        2.71      6.06 o 
   1  14   2      159.74      155.53     10.97 o 
   2  14   2      124.16      128.05      8.46 o 
   3  14   2       18.02       11.58      7.80 o 
   4  14   2        4.58        1.92      2.84 o 
   5  14   2        2.04       -2.56      2.67 o 
   6  14   2        1.23       -2.51      4.38 o 
   0  15   2        0.18       -3.13      3.55 o 
   1  15   2      125.71      158.33      9.82 o 
   2  15   2        3.49        4.49      3.17 o 
   3  15   2       16.29       16.78      3.99 o 
   4  15   2        5.82        8.09      3.41 o 
   5  15   2       27.79       39.40      7.40 o 
   0  16   2        6.95       -0.84      5.01 o 
   1  16   2       12.87        2.12      4.55 o 
   2  16   2       17.00        5.14      3.72 o 
   3  16   2        5.13        2.37      3.05 o 
   4  16   2        1.89       -0.20      3.59 o 
   0  17   2       42.75       40.51      8.98 o 
   1  17   2        0.24        0.91      2.88 o 
   2  17   2       10.68        6.59      3.45 o 
   3  17   2        6.06        2.80      4.60 o 
   1   0   3     5113.76     4986.94    789.09 o 
   2   0   3     2736.85     2606.64    314.29 o 
   3   0   3     2399.75     2258.19    292.28 o 
   4   0   3     2823.31     2771.47    370.97 o 
   5   0   3        8.91       12.01      4.16 o 
   6   0   3        4.72        8.38      3.15 o 
   7   0   3       91.43       93.59      7.10 o 
   8   0   3       55.83       58.48     10.44 o 
   9   0   3        2.22        3.34      4.59 o 
   0   1   3       48.07       55.58     12.75 o 
   1   1   3    20549.29    25245.54   2194.72 o 
   2   1   3     9079.75     9352.89    703.42 o 
   3   1   3      186.67      186.23     13.57 o 
   4   1   3      296.14      282.43     22.72 o 
   5   1   3      334.58      326.21     30.71 o 
   6   1   3       25.04       26.96      2.33 o 
   7   1   3        7.90        5.89      2.65 o 
   8   1   3        5.69        2.82      3.84 o 
   9   1   3        1.57        1.27      3.68 o 
   0   2   3      743.67      674.21     18.70 o 
   1   2   3     4553.45     4445.19    623.97 o 
   2   2   3      144.18      126.58     18.69 o 
   3   2   3      210.72      209.29     29.94 o 
   4   2   3      248.76      327.31     64.88 o 
   5   2   3       32.54       34.36     12.08 o 
   6   2   3       59.38       76.63     12.22 o 
   7   2   3        0.79        0.21      4.80 o 
   8   2   3        5.74       12.53      5.22 o 
   9   2   3        5.05        4.38      5.43 o 
   0   3   3     1307.62     1217.91     24.62 o 
   1   3   3     5107.87     4881.41    590.82 o 
   2   3   3     1821.51     1788.64    210.41 o 
   3   3   3      905.24      839.06    104.74 o 
   4   3   3      808.56      949.85    160.61 o 
   5   3   3       92.40       93.66     23.06 o 
   6   3   3       82.92      106.82     23.40 o 
   7   3   3        1.43       -0.42      2.92 o 
   8   3   3        2.46        2.51      5.01 o 
   9   3   3        0.66        2.92      4.59 o 
   0   4   3     1011.44      918.57     24.40 o 
   1   4   3      613.17      571.05     84.50 o 
   2   4   3       33.82       39.69      9.90 o 
   3   4   3     1410.77     1371.33    177.53 o 
   4   4   3      643.63      552.02    119.63 o 
   5   4   3       68.31       78.29     19.63 o 
   6   4   3      128.21      135.22     30.20 o 
   7   4   3        8.85       16.49      4.59 o 
   8   4   3        6.91       -1.67      4.59 o 
   9   4   3        0.50       -3.97      3.97 o 
   0   5   3       84.42       84.24      3.97 o 
   1   5   3      220.00      234.36     11.52 o 
   2   5   3      142.26      143.80     13.68 o 
   3   5   3      353.19      387.79     39.40 o 
   4   5   3       47.70       53.98      4.85 o 
   5   5   3       33.58       34.18     12.78 o 
   6   5   3       47.23       51.26      7.00 o 
   7   5   3        3.61        9.19      4.38 o 
   8   5   3       11.41       11.28      7.31 o 
   9   5   3        1.70        6.26      5.64 o 
   0   6   3      462.15      505.69     19.10 o 
   1   6   3       72.67       65.12      9.40 o 
   2   6   3      234.22      209.13     16.39 o 
   3   6   3      714.66      777.53    119.72 o 
   4   6   3       19.20       19.21      4.67 o 
   5   6   3      146.58      177.45     40.25 o 
   6   6   3        1.42        2.79      2.35 o 
   7   6   3       57.14       52.84      8.77 o 
   8   6   3        0.15       -0.63      4.59 o 
   9   6   3        7.76       -0.63      6.26 o 
   0   7   3     4349.49     4505.17     56.44 o 
   1   7   3      268.60      268.33     23.34 o 
   2   7   3        3.43        2.48      1.82 o 
   3   7   3       24.52       26.58      2.44 o 
   4   7   3       35.75       40.40      7.70 o 
   5   7   3      179.15      212.79     30.31 o 
   6   7   3       94.55      119.21     24.13 o 
   7   7   3       15.98        6.47      6.89 o 
   8   7   3        2.70       -0.21      4.80 o 
   9   7   3        0.66        3.55      5.01 o 
   0   8   3      449.79      516.35     19.50 o 
   1   8   3       23.13       23.75      2.91 o 
   2   8   3      112.95      125.82      8.77 o 
   3   8   3      183.72      182.22     21.02 o 
   4   8   3      213.96      229.51     26.50 o 
   5   8   3      131.95      109.19     25.24 o 
   6   8   3       11.15       11.16      4.41 o 
   7   8   3        6.73        5.01      5.22 o 
   8   8   3        7.86       -0.84      6.26 o 
   0   9   3       60.48       61.83      4.60 o 
   1   9   3       12.16       13.24      2.36 o 
   2   9   3       91.00       96.90      9.25 o 
   3   9   3      140.91      141.79     17.56 o 
   4   9   3      100.92      112.72     12.73 o 
   5   9   3      231.98      239.68     30.82 o 
   6   9   3       18.28       20.88      7.73 o 
   7   9   3        1.72       -2.92      3.97 o 
   8   9   3        0.16        2.92      5.22 o 
   0  10   3       48.38       49.08      4.80 o 
   1  10   3       54.06       44.36      3.54 o 
   2  10   3      130.98      142.45      9.78 o 
   3  10   3       54.99       49.55      7.00 o 
   4  10   3      101.71      108.27     13.06 o 
   5  10   3       45.32       29.32     13.57 o 
   6  10   3       79.28      102.14     11.28 o 
   7  10   3       17.41        3.76      6.68 o 
   8  10   3        0.65        9.60      5.64 o 
   0  11   3      223.40      243.82      7.95 o 
   1  11   3        7.71       13.33      2.65 o 
   2  11   3      113.07      117.66      3.84 o 
   3  11   3      190.81      212.01     20.66 o 
   4  11   3      162.39      189.21     27.11 o 
   5  11   3       46.88       57.69     13.55 o 
   6  11   3       36.79       39.89      9.40 o 
   7  11   3       23.61       14.62      9.61 o 
   0  12   3      248.27      246.76      9.41 o 
   1  12   3      461.51      523.69     18.22 o 
   2  12   3      191.89      173.06     12.57 o 
   3  12   3       56.26       60.63     14.64 o 
   4  12   3       18.50       11.69      3.95 o 
   5  12   3       13.70        4.82      8.37 o 
   6  12   3       33.56       29.65     10.23 o 
   7  12   3        0.96       -1.67      4.38 o 
   0  13   3      291.56      307.24     14.01 o 
   1  13   3       67.71       84.83      6.27 o 
   2  13   3       53.65       53.53      6.09 o 
   3  13   3       50.53       57.47      5.07 o 
   4  13   3       73.43       96.86     12.69 o 
   5  13   3       26.64       34.78     10.61 o 
   6  13   3        4.86       11.07      7.10 o 
   0  14   3        1.91       -3.34      3.34 o 
   1  14   3       22.44        4.91      4.81 o 
   2  14   3       61.16       58.26      8.86 o 
   3  14   3       18.79       13.29      8.74 o 
   4  14   3       29.04       33.44     10.67 o 
   5  14   3        3.08       -0.69      2.81 o 
   6  14   3        4.28       -0.84      4.18 o 
   0  15   3        7.53       11.90      5.85 o 
   1  15   3       30.33       32.80      6.26 o 
   2  15   3       10.67        7.06      2.96 o 
   3  15   3        3.62        2.22      3.16 o 
   4  15   3        0.79        3.10      2.93 o 
   5  15   3        6.08        1.91      3.46 o 
   0  16   3        6.91        1.88      5.22 o 
   1  16   3       28.35       27.13     17.85 o 
   2  16   3       20.16        5.73      7.26 o 
   3  16   3        6.06        4.23      3.48 o 
   4  16   3        6.20       -1.04      4.43 o 
   0  17   3       11.70       11.90      6.68 o 
   1  17   3       10.66       10.32      4.67 o 
   2  17   3        3.79        4.21      3.39 o 
   3  17   3       12.57        8.05      4.85 o 
   0   0   4    14237.71    14918.83     87.42 o 
   1   0   4     6193.42     6077.26    787.28 o 
   2   0   4    17293.11    19389.37   2191.84 o 
   3   0   4      994.48      888.93    126.65 o 
   4   0   4      259.86      266.92     31.63 o 
   5   0   4      102.88      111.95     17.64 o 
   6   0   4        1.31        4.45      3.03 o 
   7   0   4       14.02       14.62      3.97 o 
   8   0   4        8.57        6.68      5.43 o 
   9   0   4        4.86        3.55      5.22 o 
   0   1   4     1543.29     1376.80     17.65 o 
   1   1   4    24872.62    30779.84   2318.53 o 
   2   1   4     3485.61     3362.28    246.30 o 
   3   1   4     2954.03     2886.15    222.67 o 
   4   1   4      501.41      504.84     43.14 o 
   5   1   4      189.36      171.57     15.18 o 
   6   1   4        8.87        8.82      2.11 o 
   7   1   4       27.63       25.76      3.86 o 
   8   1   4        1.06        0.41      3.17 o 
   9   1   4       18.70       12.96     15.66 o 
   0   2   4      950.51      763.50     19.58 o 
   1   2   4     3487.62     3244.89    392.79 o 
   2   2   4      555.94      522.77     74.30 o 
   3   2   4      633.26      580.58     86.88 o 
   4   2   4      421.13      457.81     55.34 o 
   5   2   4      208.84      240.62     50.40 o 
   6   2   4       36.51       38.10      3.82 o 
   7   2   4       11.00       11.90      2.92 o 
   8   2   4       41.07       60.77      7.52 o 
   9   2   4       15.04       10.86      8.35 o 
   0   3   4       14.44       15.87      2.51 o 
   1   3   4      662.92      619.56     81.34 o 
   2   3   4      216.75      224.24     23.19 o 
   3   3   4       73.12       64.91      7.37 o 
   4   3   4      486.40      585.43     80.95 o 
   5   3   4        4.82        8.13      4.14 o 
   6   3   4       43.92       54.90      6.16 o 
   7   3   4       13.01       10.65      4.59 o 
   8   3   4       22.23       13.16     10.02 o 
   9   3   4        5.36       -1.67      5.64 o 
   0   4   4        0.99       -0.21      1.88 o 
   1   4   4     2311.75     2155.86    145.97 o 
   2   4   4      433.53      423.94     38.48 o 
   3   4   4      844.07      902.87    112.25 o 
   4   4   4      395.94      323.09     54.62 o 
   5   4   4      163.90      159.31     37.06 o 
   6   4   4       10.31       11.06      2.70 o 
   7   4   4       14.67       15.66      5.01 o 
   8   4   4       18.88       21.09      6.68 o 
   9   4   4        1.99       -1.88      3.97 o 
   0   5   4      661.42      568.91     19.79 o 
   1   5   4       89.15       89.38      3.09 o 
   2   5   4      410.23      425.75     40.59 o 
   3   5   4      641.90      638.31     79.65 o 
   4   5   4      452.31      491.72     70.01 o 
   5   5   4       93.68      106.14     11.67 o 
   6   5   4       16.94       25.27      9.29 o 
   7   5   4       43.22       38.63      7.94 o 
   8   5   4       24.90       36.75      9.61 o 
   9   5   4        2.79        4.18      5.85 o 
   0   6   4      154.44      152.89      5.86 o 
   1   6   4      961.67     1082.39     27.21 o 
   2   6   4      876.15      925.32     68.00 o 
   3   6   4        5.13        6.18      2.29 o 
   4   6   4      206.75      204.72     30.90 o 
   5   6   4      178.73      191.08     32.23 o 
   6   6   4      149.84      185.70     37.41 o 
   7   6   4       21.46       15.45      6.26 o 
   8   6   4       20.44       25.89      6.89 o 
   9   6   4        6.75        3.34      5.64 o 
   0   7   4     1149.78     1215.61     30.62 o 
   1   7   4      865.94      901.93     65.58 o 
   2   7   4       70.51       68.29      5.66 o 
   3   7   4       57.55       56.73      7.12 o 
   4   7   4      143.39      159.56     22.34 o 
   5   7   4       18.22       18.42      5.67 o 
   6   7   4      144.50      174.28     41.37 o 
   7   7   4       29.67       20.46      7.52 o 
   8   7   4        6.91        6.89      6.68 o 
   9   7   4        3.21       -0.63      5.01 o 
   0   8   4        0.99        0.84      2.71 o 
   1   8   4      183.39      182.54      4.80 o 
   2   8   4       32.19       32.45      6.32 o 
   3   8   4      131.77      128.19     12.48 o 
   4   8   4      119.59      121.13     15.65 o 
   5   8   4        5.55        3.13      3.25 o 
   6   8   4       52.88       57.76     12.64 o 
   7   8   4       94.74       78.75     11.28 o 
   8   8   4       16.09       15.87      9.60 o 
   0   9   4      232.93      220.05      8.16 o 
   1   9   4       82.30       85.54     13.16 o 
   2   9   4      114.38      122.32      4.25 o 
   3   9   4       75.78       76.57     10.96 o 
   4   9   4      108.00      109.25      9.30 o 
   5   9   4      171.13      181.68     24.30 o 
   6   9   4       28.09       28.40      6.89 o 
   7   9   4        1.37       -1.25      4.38 o 
   8   9   4        4.93       10.44      6.89 o 
   0  10   4      119.51      121.41      6.27 o 
   1  10   4       36.03       30.05      3.95 o 
   2  10   4        7.82        3.04      2.22 o 
   3  10   4       12.99        9.80      3.15 o 
   4  10   4       29.13       28.02      5.36 o 
   5  10   4       29.02       12.97      8.41 o 
   6  10   4       39.21       25.27      9.61 o 
   7  10   4        1.31        1.25      5.43 o 
   8  10   4        7.80        3.55      6.47 o 
   0  11   4        2.82        3.76      3.34 o 
   1  11   4       27.69       34.49      3.65 o 
   2  11   4       66.91       77.46      3.15 o 
   3  11   4       34.10       31.30      3.05 o 
   4  11   4       99.31      124.27     18.70 o 
   5  11   4        2.66        4.61      2.97 o 
   6  11   4       10.81        9.81      8.35 o 
   7  11   4       26.14       30.49     10.23 o 
   0  12   4       42.07       17.12      5.01 o 
   1  12   4      300.65      302.54     11.40 o 
   2  12   4        2.86        2.82      2.94 o 
   3  12   4       74.21       66.01      5.42 o 
   4  12   4        6.94        2.73      3.40 o 
   5  12   4       13.22        3.55      3.94 o 
   6  12   4       37.59       38.21      9.19 o 
   7  12   4        5.56        2.92      5.64 o 
   0  13   4      113.84      139.77      9.82 o 
   1  13   4       86.50       93.80      6.64 o 
   2  13   4      135.06      158.15      8.86 o 
   3  13   4      133.35      137.56      9.23 o 
   4  13   4       17.92       20.01      6.00 o 
   5  13   4        9.14        5.37      6.04 o 
   6  13   4        6.46       -1.88      4.80 o 
   0  14   4        4.83       -1.67      3.55 o 
   2  14   4        2.37        0.03      2.84 o 
   3  14   4        0.37       -2.32      2.32 o 
   4  14   4        2.73       -1.36      2.59 o 
   5  14   4        0.70       -0.60      2.66 o 
   6  14   4        2.91        4.59      5.64 o 
   0  15   4        1.37        0.00      4.59 o 
   1  15   4       46.50       55.99      5.95 o 
   2  15   4       34.26       40.05      5.14 o 
   3  15   4       23.83       33.65      5.21 o 
   4  15   4        9.06        6.38      5.00 o 
   5  15   4        4.33        1.28      4.04 o 
   0  16   4        8.69       -4.18      5.01 o 
   1  16   4       14.44       12.60      4.91 o 
   2  16   4       16.89       10.29      4.21 o 
   3  16   4        1.54        2.48      3.15 o 
   4  16   4       12.74        3.13      3.81 o 
   0  17   4        0.95       -3.13      3.76 o 
   1  17   4        6.28        8.31      4.40 o 
   2  17   4        2.79        2.69      3.29 o 
   1   0   5      830.14      820.70     95.21 o 
   2   0   5     3441.08     3137.01    361.91 o 
   3   0   5       24.75       26.37      3.90 o 
   4   0   5      103.08      102.11      8.60 o 
   5   0   5       61.08       68.42      8.25 o 
   6   0   5      197.32      232.22     41.92 o 
   7   0   5        7.13       19.21      5.64 o 
   8   0   5        2.85        5.01      4.38 o 
   9   0   5        0.01        1.04      5.01 o 
   0   1   5     3470.21     2989.83     28.75 o 
   1   1   5      140.31      140.68      9.70 o 
   2   1   5      225.41      240.54     14.88 o 
   3   1   5     2194.12     2199.01    172.36 o 
   4   1   5      346.73      324.33     23.84 o 
   5   1   5      253.62      248.77     20.10 o 
   6   1   5      111.44      132.01     13.45 o 
   7   1   5       81.18       72.35      6.42 o 
   8   1   5       10.44        6.34      5.32 o 
   9   1   5        1.16       -0.19      3.55 o 
   0   2   5        2.13        1.04      2.30 o 
   1   2   5     2219.25     1996.28    201.80 o 
   2   2   5      198.19      189.62     22.98 o 
   3   2   5     3191.30     3273.55    398.50 o 
   4   2   5      194.36      191.33     26.21 o 
   5   2   5       44.72       52.67     10.30 o 
   6   2   5       36.51       49.47      5.43 o 
   7   2   5       17.71        7.52      7.31 o 
   8   2   5        6.04        9.60      5.85 o 
   9   2   5        0.53        1.04      5.22 o 
   0   3   5      602.07      521.09     18.54 o 
   1   3   5      222.82      208.55     18.54 o 
   2   3   5      554.84      555.41     57.18 o 
   3   3   5      256.07      256.99     29.34 o 
   4   3   5      134.01      139.30     17.21 o 
   5   3   5        2.56        3.40      2.42 o 
   6   3   5        8.85        8.60      4.28 o 
   7   3   5        7.35        6.26      5.64 o 
   8   3   5        4.70        8.77      7.73 o 
   9   3   5        1.82        5.43      5.22 o 
   0   4   5      134.74      138.89      5.02 o 
   1   4   5       29.73       15.33      4.28 o 
   2   4   5      248.11      255.89     25.62 o 
   3   4   5      551.38      563.05     78.83 o 
   4   4   5      442.36      498.00     90.32 o 
   5   4   5       38.70       33.25     15.69 o 
   6   4   5       58.75       74.69     17.34 o 
   7   4   5        0.32        2.30      4.59 o 
   8   4   5        2.27       -1.04      4.38 o 
   9   4   5       11.71        5.85      6.68 o 
   0   5   5      357.93      330.24     10.69 o 
   1   5   5       29.67       29.90      2.43 o 
   2   5   5      232.26      257.09     23.50 o 
   3   5   5     1479.12     1571.85    192.69 o 
   4   5   5      326.18      325.94     43.67 o 
   5   5   5      180.23      203.16     29.01 o 
   6   5   5      101.37      125.51     15.04 o 
   7   5   5       52.03       58.27      7.73 o 
   8   5   5        5.06        7.93      6.47 o 
   9   5   5        2.17       -1.88      5.01 o 
   1   6   5     3883.64     4135.54    302.69 o 
   2   6   5      241.06      234.46     20.44 o 
   3   6   5       33.35       28.92      3.27 o 
   4   6   5      208.22      202.60     19.26 o 
   5   6   5      136.18      134.24     25.14 o 
   6   6   5        0.06        7.60      2.66 o 
   7   6   5       37.58       30.28      7.10 o 
   8   6   5       10.96        6.89      7.52 o 
   9   6   5        7.41        4.38      6.47 o 
   0   7   5       54.69       64.97      4.80 o 
   1   7   5      515.24      518.51     19.93 o 
   2   7   5        6.95        8.56      1.90 o 
   3   7   5      174.59      189.59     17.09 o 
   4   7   5      119.93      139.34     17.52 o 
   5   7   5       96.83      110.44     22.88 o 
   6   7   5      439.29      566.66     94.51 o 
   7   7   5        3.03        4.80      4.80 o 
   8   7   5       24.09       31.53      8.56 o 
   0   8   5      133.42      115.80      6.27 o 
   1   8   5       96.72       89.77      4.39 o 
   2   8   5      121.36      130.05      6.67 o 
   3   8   5        6.62        3.88      2.00 o 
   4   8   5       84.96       89.03     10.05 o 
   5   8   5      138.02      136.39     33.38 o 
   6   8   5       41.74       58.28     18.80 o 
   7   8   5       27.37       27.15      7.10 o 
   8   8   5        1.48       -3.76      5.01 o 
   0   9   5      205.37      208.28      7.74 o 
   1   9   5       62.59       58.44      3.76 o 
   2   9   5       31.01       36.84      2.59 o 
   3   9   5      130.66      137.37     14.25 o 
   4   9   5       94.54      118.39     13.97 o 
   5   9   5       37.51       37.79     10.04 o 
   6   9   5        1.77        0.63      5.85 o 
   7   9   5        3.62        0.42      5.22 o 
   8   9   5       16.56        2.09      6.47 o 
   0  10   5       93.03       95.27      5.64 o 
   1  10   5       10.29        2.40      2.66 o 
   2  10   5       31.98       26.80      2.81 o 
   3  10   5       34.22       37.33      5.03 o 
   4  10   5       40.86       36.34      8.81 o 
   5  10   5       62.75       65.95     16.16 o 
   6  10   5       66.01       74.77     10.23 o 
   7  10   5       10.10       10.86      5.43 o 
   8  10   5        5.94        2.51      6.47 o 
   0  11   5       79.97       88.57      5.85 o 
   1  11   5      179.03      185.28      5.75 o 
   2  11   5       13.68       13.76      4.33 o 
   3  11   5       33.98       39.32      2.65 o 
   4  11   5        7.27        3.44      3.29 o 
   5  11   5       55.05       58.97     11.49 o 
   6  11   5        9.69       13.36      6.26 o 
   7  11   5       12.49       -0.63      6.26 o 
   0  12   5      344.88      396.70     16.53 o 
   1  12   5       79.81       65.69      4.49 o 
   2  12   5      109.18      115.58      3.85 o 
   3  12   5      104.00      117.34      9.91 o 
   4  12   5       38.14       36.47     10.32 o 
   5  12   5        0.53       -0.81      2.87 o 
   6  12   5        5.73        4.38      7.31 o 
   7  12   5       11.32       -0.42      7.10 o 
   0  13   5       86.12       87.73      8.77 o 
   1  13   5      205.31      224.30      8.79 o 
   2  13   5       21.26       21.20      4.16 o 
   3  13   5       47.99       47.33      5.21 o 
   4  13   5       13.56       13.28      4.22 o 
   5  13   5        3.91        2.58      3.38 o 
   6  13   5        2.61        0.84      4.80 o 
   0  14   5       23.62        0.42      5.43 o 
   1  14   5        6.27        0.93      4.16 o 
   2  14   5       72.12       66.12      5.29 o 
   3  14   5        1.02       -0.11      2.21 o 
   4  14   5        8.77        4.15      4.57 o 
   5  14   5        0.04        0.57      2.70 o 
   0  15   5        0.97       -3.76      3.76 o 
   1  15   5        4.89        4.11      3.60 o 
   2  15   5        2.03        4.50      3.27 o 
   3  15   5        2.94       -2.74      2.74 o 
   4  15   5        0.44        2.40      3.10 o 
   5  15   5        5.09        0.85      4.23 o 
   0  16   5        4.30        0.00      5.64 o 
   1  16   5       18.23        2.61      4.67 o 
   2  16   5        5.26        5.71      3.09 o 
   3  16   5        2.51       -0.35      2.95 o 
   4  16   5        5.60        3.25      3.55 o 
   0  17   5       11.53        5.85      6.89 o 
   1  17   5        3.47        6.60      4.31 o 
   2  17   5        5.81        7.56      3.09 o 
   0   0   6        1.30        1.25      2.30 o 
   1   0   6     1724.84     1543.01    159.13 o 
   2   0   6     1361.85     1352.83    125.41 o 
   3   0   6      381.15      315.21     39.81 o 
   4   0   6       66.09       88.33      9.35 o 
   5   0   6      349.91      364.63     45.43 o 
   6   0   6      106.09      122.35     15.46 o 
   7   0   6       36.27       37.38      6.68 o 
   8   0   6        0.11        6.89      5.22 o 
   9   0   6       17.03       15.03      8.14 o 
   0   1   6      708.36      628.75     14.69 o 
   1   1   6     2030.90     1896.88    106.59 o 
   2   1   6      356.96      316.95     19.30 o 
   3   1   6     1079.40     1085.95     87.30 o 
   4   1   6      129.46      130.55      9.04 o 
   5   1   6      238.42      264.74     23.72 o 
   6   1   6       17.01       14.05      2.53 o 
   7   1   6      193.20      203.92      8.93 o 
   8   1   6        1.15       -1.13      3.09 o 
   9   1   6       18.97       14.21      5.88 o 
   0   2   6      164.13      142.11      4.81 o 
   1   2   6       88.96       85.21     16.31 o 
   2   2   6      165.85      183.00     17.24 o 
   3   2   6       36.55       38.19      4.77 o 
   4   2   6      198.95      213.79     27.91 o 
   5   2   6      245.02      257.14     38.52 o 
   6   2   6       51.66       65.10     15.77 o 
   7   2   6       39.33       32.37      6.68 o 
   8   2   6       21.03       19.21      7.73 o 
   9   2   6       34.87       43.85      7.94 o 
   0   3   6        0.95       -1.88      2.09 o 
   1   3   6      172.28      172.37     15.80 o 
   2   3   6        6.57        8.17      1.57 o 
   3   3   6      419.18      387.49     44.54 o 
   4   3   6      158.68      156.82     16.91 o 
   5   3   6       45.32       46.24      9.52 o 
   6   3   6       50.67       59.61     11.28 o 
   7   3   6        0.64       -2.51      3.76 o 
   8   3   6       13.75        7.10      6.47 o 
   9   3   6        5.87       -3.13      3.97 o 
   0   4   6      380.33      394.56     16.57 o 
   1   4   6       76.36       62.86      7.21 o 
   2   4   6      886.38      856.33     76.21 o 
   3   4   6       14.23       17.69      4.37 o 
   4   4   6      115.23      150.81     30.41 o 
   5   4   6      105.37      123.79     29.38 o 
   6   4   6       39.36       36.09      4.70 o 
   7   4   6      108.61       95.06     10.65 o 
   8   4   6        8.70        8.77      6.68 o 
   9   4   6        1.61       -2.09      4.59 o 
   0   5   6        6.31        9.19      2.51 o 
   1   5   6     1093.40     1144.42     84.81 o 
   2   5   6      259.83      277.19     21.57 o 
   3   5   6      205.46      224.70     22.15 o 
   4   5   6       98.61       84.90     14.40 o 
   5   5   6       14.37        7.77      7.03 o 
   6   5   6      113.52      144.27     35.83 o 
   7   5   6        1.13        3.13      4.80 o 
   8   5   6       38.56       33.41      8.14 o 
   9   5   6        3.64        1.46      6.26 o 
   0   6   6       95.37       84.22      5.02 o 
   1   6   6      461.94      472.70     11.64 o 
   2   6   6     1658.71     1903.66    151.31 o 
   3   6   6       66.96       71.90      5.92 o 
   4   6   6       35.82       46.24     11.19 o 
   5   6   6      114.83      124.64     48.04 o 
   6   6   6       25.92       29.50      7.94 o 
   7   6   6       65.37       61.61      9.61 o 
   8   6   6       12.90       13.78      6.47 o 
   9   6   6        1.57        0.21      4.80 o 
   0   7   6     1397.84     1492.82     32.98 o 
   1   7   6      384.02      408.81     22.21 o 
   2   7   6      107.18      110.00      3.66 o 
   3   7   6       15.73       16.16      2.16 o 
   4   7   6      449.74      476.57     55.66 o 
   5   7   6       70.45       62.89     16.00 o 
   6   7   6       19.79       29.33     11.80 o 
   7   7   6        6.50       -1.25      5.01 o 
   8   7   6        6.08        5.64      5.43 o 
   0   8   6        0.49       -2.30      2.30 o 
   1   8   6      110.94      125.12     20.17 o 
   2   8   6       52.90       64.22      6.23 o 
   3   8   6      109.88      111.43      6.71 o 
   4   8   6       44.35       44.73      6.70 o 
   5   8   6      149.38      158.42     36.16 o 
   6   8   6      156.89      234.15     45.45 o 
   7   8   6       77.24       74.36     10.23 o 
   8   8   6       11.54        6.89      7.73 o 
   0   9   6        1.16       -0.84      3.97 o 
   1   9   6       20.54       25.62      2.58 o 
   2   9   6        4.38        6.76      2.15 o 
   3   9   6       15.87       15.58      2.21 o 
   4   9   6       13.80       19.24      3.94 o 
   5   9   6       48.30       71.56     13.86 o 
   6   9   6        6.08       12.32      8.56 o 
   7   9   6        1.87        0.84      4.18 o 
   8   9   6       12.88        9.81      7.73 o 
   0  10   6        1.63       -0.63      3.55 o 
   1  10   6       37.41       16.97      7.94 o 
   2  10   6        0.49       -0.88      1.75 o 
   3  10   6        7.98        6.24      4.63 o 
   4  10   6        5.08        4.20      2.27 o 
   5  10   6       72.45       74.93     25.07 o 
   6  10   6       18.72       19.63      6.89 o 
   7  10   6        2.73        4.80      6.68 o 
   0  11   6        1.20        3.13      3.34 o 
   1  11   6       16.05       13.42      2.81 o 
   2  11   6       28.43       34.51      4.39 o 
   3  11   6      104.09      107.96      8.75 o 
   4  11   6       48.54       43.93      6.17 o 
   5  11   6       13.67       18.50     11.55 o 
   6  11   6        7.12        1.88      4.59 o 
   7  11   6        4.68       11.27      5.43 o 
   0  12   6       28.40       13.16      4.18 o 
   1  12   6        6.17       -1.04      2.36 o 
   2  12   6       97.85       99.12      7.51 o 
   3  12   6       20.14       15.48      4.18 o 
   4  12   6       55.50       48.03      5.20 o 
   5  12   6       14.75        1.49      8.03 o 
   6  12   6        2.74        1.67      5.22 o 
   7  12   6        5.02       12.11      6.05 o 
   0  13   6      280.77      265.16     13.59 o 
   1  13   6      259.07      306.41     17.04 o 
   2  13   6       15.23        9.05      3.85 o 
   3  13   6       45.73       49.57      6.17 o 
   4  13   6       28.13       46.05     12.97 o 
   5  13   6        4.99        0.11      3.24 o 
   6  13   6        6.95       11.48      7.52 o 
   0  14   6       79.32       73.52      8.15 o 
   1  14   6       68.37       62.75      6.56 o 
   2  14   6       17.62        0.43      4.08 o 
   3  14   6        6.39        5.16      3.53 o 
   4  14   6        0.60       -2.82      2.82 o 
   5  14   6        1.92        6.77      3.02 o 
   0  15   6        6.46        6.26      5.01 o 
   1  15   6        1.94       -1.13      2.56 o 
   2  15   6        4.04        5.81      3.13 o 
   3  15   6        5.37        9.64      3.94 o 
   4  15   6        6.70        2.08      3.64 o 
   0  16   6        2.48       -3.34      3.55 o 
   1  16   6        3.20        0.42      3.40 o 
   2  16   6       19.04       13.98      7.33 o 
   3  16   6        8.61        2.09      4.33 o 
   0  17   6        0.00        6.68      5.85 o 
   1  17   6        6.32        2.19      3.17 o 
   2  17   6        6.88        1.84      3.99 o 
   1   0   7      695.04      613.88     62.79 o 
   2   0   7      596.02      589.14     52.00 o 
   3   0   7      492.01      511.65     43.06 o 
   4   0   7       44.07       62.06      9.75 o 
   5   0   7        9.36       12.69      2.28 o 
   6   0   7       30.11       34.93      4.80 o 
   7   0   7       14.83       16.91      5.22 o 
   8   0   7       20.14       12.32      8.56 o 
   9   0   7        0.03        1.46      5.01 o 
   0   1   7      586.03      539.91     13.47 o 
   1   1   7      735.84      719.51     44.24 o 
   2   1   7      655.50      641.10     42.48 o 
   3   1   7     2312.78     2486.07    186.27 o 
   4   1   7       73.22       65.11      4.49 o 
   5   1   7      124.28      131.93     11.41 o 
   6   1   7       28.67       31.51      3.32 o 
   7   1   7       43.14       48.11      8.04 o 
   8   1   7       60.16       47.74      7.41 o 
   9   1   7        1.19       -1.35      3.86 o 
   1   2   7      156.92      149.30     14.02 o 
   2   2   7       27.09       26.59      5.87 o 
   3   2   7      193.10      202.87     22.08 o 
   4   2   7      306.66      288.30     40.03 o 
   5   2   7       10.96       14.76      4.36 o 
   6   2   7        1.00        4.00      2.81 o 
   7   2   7       69.54       83.96      9.61 o 
   8   2   7        1.11        0.42      4.38 o 
   9   2   7        0.65       -1.04      5.85 o 
   0   3   7       48.77       39.48      4.18 o 
   1   3   7       29.34       27.99      3.97 o 
   2   3   7      191.40      207.78     19.64 o 
   3   3   7      337.39      332.82     37.67 o 
   4   3   7      239.38      265.71     31.62 o 
   5   3   7       71.05       67.61     11.90 o 
   6   3   7       21.44       19.95      3.15 o 
   7   3   7        0.96       -2.51      3.97 o 
   8   3   7       24.09        9.19      7.93 o 
   9   3   7        0.84        1.46      4.59 o 
   1   4   7      251.29      255.48     17.27 o 
   2   4   7      217.83      221.95     15.52 o 
   3   4   7       71.73       71.68      9.07 o 
   4   4   7       75.87       85.10     17.40 o 
   5   4   7       59.55       59.08     12.20 o 
   6   4   7        3.65        5.87      2.92 o 
   7   4   7       20.24       15.87      6.47 o 
   8   4   7        9.71        3.13      5.64 o 
   9   4   7        7.12        9.40      8.14 o 
   0   5   7     1001.21      996.63     28.05 o 
   1   5   7      214.88      215.89     18.20 o 
   2   5   7      198.86      188.41     15.02 o 
   3   5   7      161.15      173.35     25.48 o 
   4   5   7       56.27       69.91      8.95 o 
   5   5   7      114.02      122.90     19.27 o 
   6   5   7      136.45      157.16     36.15 o 
   7   5   7       52.33       50.33      8.56 o 
   8   5   7        4.04       -3.55      5.43 o 
   9   5   7       14.68        6.47      8.98 o 
   0   6   7       49.29       48.25      4.60 o 
   1   6   7      385.18      413.79     28.18 o 
   2   6   7      116.32      103.81      9.59 o 
   3   6   7       96.14      113.54     13.71 o 
   4   6   7       64.43       83.65     13.07 o 
   5   6   7      325.70      375.79     53.35 o 
   6   6   7        5.89        9.74      4.91 o 
   7   6   7       38.04       30.70     10.44 o 
   8   6   7        7.16        0.42      5.01 o 
   0   7   7      515.64      543.78     20.34 o 
   1   7   7      101.43      102.45      9.72 o 
   2   7   7      193.85      208.37     11.85 o 
   3   7   7      243.56      242.65     23.32 o 
   4   7   7       87.45      101.52     11.96 o 
   5   7   7      127.90      154.65     25.77 o 
   6   7   7       77.53      103.59     24.75 o 
   7   7   7       25.85       18.58      7.73 o 
   8   7   7        3.32       -1.04      3.55 o 
   0   8   7       88.12       80.44      5.85 o 
   1   8   7      157.81      143.93     10.97 o 
   2   8   7       79.80       71.38      4.81 o 
   3   8   7        4.14        1.39      2.07 o 
   4   8   7      108.29      110.85     14.46 o 
   5   8   7        6.91        4.95      5.87 o 
   6   8   7       15.23       12.87      7.31 o 
   7   8   7        1.19        6.47      5.64 o 
   8   8   7       10.43        6.26      6.47 o 
   0   9   7       72.46       78.96      5.43 o 
   1   9   7      117.13      129.60     12.33 o 
   2   9   7       15.85       23.59      2.44 o 
   3   9   7       49.79       60.34      5.71 o 
   4   9   7       66.00       69.23      9.48 o 
   5   9   7       71.59       74.59     16.89 o 
   6   9   7       14.66        3.55      6.47 o 
   7   9   7       16.67        9.81      6.47 o 
   8   9   7       23.71       31.32     11.48 o 
   1  10   7       70.23       62.47     13.47 o 
   2  10   7       11.55        8.93      4.59 o 
   3  10   7       12.40       10.30      2.67 o 
   4  10   7        8.07       -0.97      2.59 o 
   5  10   7        4.89       -1.43      4.39 o 
   6  10   7        7.23       10.23      6.26 o 
   7  10   7       50.19       52.21      8.98 o 
   0  11   7        7.62       11.07      3.34 o 
   1  11   7       83.09       96.27      4.28 o 
   2  11   7       93.72       95.47      5.66 o 
   3  11   7        0.39        3.50      2.52 o 
   4  11   7        7.74        3.89      3.76 o 
   5  11   7      148.64      170.08     26.20 o 
   6  11   7       37.08       42.60      8.77 o 
   7  11   7        3.93       -1.04      5.22 o 
   0  12   7        2.06        2.71      5.64 o 
   1  12   7       57.82       33.62      6.17 o 
   2  12   7       12.10        4.08      3.48 o 
   3  12   7       64.00       53.78      9.43 o 
   4  12   7        5.06       -0.84      3.53 o 
   5  12   7       24.95       13.62      6.58 o 
   6  12   7        4.78        3.55      5.22 o 
   0  13   7        2.04        8.77      5.85 o 
   1  13   7       12.31       11.28      4.13 o 
   2  13   7      131.73      131.76      8.16 o 
   3  13   7       46.16       67.04      7.97 o 
   4  13   7       39.95       43.79      5.45 o 
   5  13   7       27.92       24.51      8.73 o 
   6  13   7        9.31        7.10      7.73 o 
   0  14   7        3.57       -1.25      4.38 o 
   1  14   7        6.78       -2.79      2.79 o 
   2  14   7       34.75       33.56     12.68 o 
   3  14   7       18.43       13.17      7.14 o 
   4  14   7       20.90       10.87      6.70 o 
   5  14   7        4.04        2.69      3.45 o 
   0  15   7        0.27        5.43      4.38 o 
   1  15   7       19.06       13.99      7.52 o 
   2  15   7       26.15       31.02      6.38 o 
   3  15   7        0.23       -1.02      2.33 o 
   4  15   7        5.10        2.22      4.25 o 
   0  16   7       16.75       -0.84      6.68 o 
   1  16   7        6.94        2.31      3.53 o 
   2  16   7        7.46        1.22      3.20 o 
   3  16   7        0.59        1.17      3.31 o 
   0  17   7        0.62        0.21      4.18 o 
   1  17   7        3.79        0.67      3.32 o 
   0   0   8     2772.12     2459.07     41.21 o 
   1   0   8     1929.15     1936.61    146.12 o 
   2   0   8     1819.25     1827.82    141.10 o 
   3   0   8        4.17        2.85      2.26 o 
   4   0   8      343.95      363.24     45.25 o 
   5   0   8       83.46       96.71     12.65 o 
   6   0   8       50.30       56.17      8.25 o 
   7   0   8      108.88      122.21     10.86 o 
   8   0   8       14.00        3.76      7.73 o 
   9   0   8        0.67        2.92      5.85 o 
   0   1   8      763.82      745.05     20.65 o 
   1   1   8       53.71       61.78      3.08 o 
   2   1   8     1123.83     1155.23     57.43 o 
   3   1   8     1732.82     1885.88    135.27 o 
   4   1   8      600.37      656.76     53.39 o 
   5   1   8       52.99       57.49      5.71 o 
   6   1   8       11.13        9.46      1.99 o 
   7   1   8        3.38        1.73      3.56 o 
   8   1   8        3.84        3.45      4.13 o 
   9   1   8        2.09       -2.24      3.86 o 
   0   2   8        2.98       -1.88      2.51 o 
   1   2   8     1211.97     1230.81     62.32 o 
   2   2   8      328.97      324.63     29.26 o 
   3   2   8      242.45      230.26     23.94 o 
   4   2   8      375.27      379.79     42.33 o 
   5   2   8      323.31      320.70     47.48 o 
   6   2   8       61.98       68.67     11.38 o 
   7   2   8       38.49       38.84      9.40 o 
   8   2   8        7.92        5.43      6.06 o 
   9   2   8       15.99        8.14      9.60 o 
   0   3   8       59.70       57.04      3.76 o 
   1   3   8       88.96       86.45      6.06 o 
   2   3   8     1230.79     1259.17     87.37 o 
   3   3   8       65.99       61.83      8.12 o 
   4   3   8      125.13      145.62     16.44 o 
   5   3   8       88.44       95.27     16.25 o 
   6   3   8       72.65       78.15     19.01 o 
   7   3   8       13.91       12.11      5.85 o 
   8   3   8        2.36        0.00      3.76 o 
   9   3   8        3.60       -3.55      5.43 o 
   0   4   8      119.78      130.65      6.27 o 
   1   4   8       90.49       88.25      4.49 o 
   2   4   8       39.04       35.11      5.03 o 
   3   4   8        1.47        0.64      2.96 o 
   4   4   8       73.65       83.63     10.34 o 
   5   4   8       14.43       14.30      6.67 o 
   6   4   8      142.45      179.90     30.09 o 
   7   4   8        9.00        9.40      6.68 o 
   8   4   8       10.10        4.18      6.68 o 
   9   4   8        0.93        0.84      4.59 o 
   0   5   8     1008.50     1069.76     26.98 o 
   1   5   8      119.84      103.63      5.33 o 
   2   5   8       52.00       54.26      3.36 o 
   3   5   8      148.73      147.44     16.33 o 
   4   5   8      135.06      137.28     15.27 o 
   5   5   8       21.14       22.92      2.74 o 
   6   5   8        8.89        4.89      5.40 o 
   7   5   8        9.25        9.60      5.64 o 
   8   5   8       19.65       14.20      7.10 o 
   0   6   8        4.75        0.42      2.92 o 
   1   6   8      387.44      415.70     15.71 o 
   2   6   8       79.60       78.51      5.72 o 
   3   6   8      242.42      268.74     23.36 o 
   4   6   8       32.58       30.47      2.78 o 
   5   6   8       63.66       64.94     22.79 o 
   6   6   8       67.85       89.27     11.91 o 
   7   6   8       50.98       46.36      8.14 o 
   8   6   8       14.67       16.70      9.60 o 
   0   7   8       15.31       10.44      3.34 o 
   1   7   8      314.58      298.60     36.53 o 
   2   7   8       53.74       52.10      2.73 o 
   3   7   8       35.42       34.75      3.96 o 
   4   7   8       78.77       90.59     14.16 o 
   5   7   8        2.73       -1.08      2.20 o 
   6   7   8       13.45       15.15      4.80 o 
   7   7   8       11.87        3.34      6.06 o 
   8   7   8        0.50        4.18      4.38 o 
   0   8   8      467.84      484.64     18.44 o 
   1   8   8       58.70       68.33     10.65 o 
   2   8   8        5.40        1.64      2.11 o 
   3   8   8        8.37        2.04      2.40 o 
   4   8   8       89.96       89.97     10.52 o 
   5   8   8       12.97        6.73      3.78 o 
   6   8   8       51.95       62.07      6.45 o 
   7   8   8       12.68       14.82      7.10 o 
   8   8   8        3.78        0.42      5.43 o 
   0   9   8       31.92       34.87      3.97 o 
   1   9   8       33.85       39.13      4.07 o 
   2   9   8      138.99      150.16      6.87 o 
   3   9   8      222.77      222.60     16.99 o 
   4   9   8       83.18       81.07      9.95 o 
   5   9   8       37.08       30.39      4.86 o 
   6   9   8       15.43        7.52      8.14 o 
   7   9   8        7.26        2.51      5.22 o 
   0  10   8        9.34        2.51      2.92 o 
   1  10   8       44.71       40.14      7.21 o 
   2  10   8      146.69      153.88      8.50 o 
   3  10   8       30.47       29.63      2.92 o 
   4  10   8       35.72       39.38      7.06 o 
   5  10   8        3.92       -0.45      4.88 o 
   6  10   8       12.13       21.09      7.31 o 
   7  10   8        1.42        4.80      5.85 o 
   0  11   8        5.44       10.02      3.55 o 
   1  11   8        4.22        4.49      4.91 o 
   2  11   8       12.29       10.65      2.10 o 
   3  11   8       22.44       25.43      6.44 o 
   4  11   8       14.25       16.18      4.09 o 
   5  11   8        1.63        4.05      3.64 o 
   6  11   8       12.80        4.59      6.68 o 
   7  11   8        7.65       -5.43      5.43 o 
   0  12   8       18.77       -1.46      6.26 o 
   1  12   8       48.06       29.68     14.72 o 
   2  12   8        0.44       -0.49      2.52 o 
   3  12   8       16.39       13.59      8.96 o 
   4  12   8       36.87       27.70      5.43 o 
   5  12   8        6.68        6.15      4.06 o 
   6  12   8        2.46        0.42      5.43 o 
   0  13   8      159.85      152.55     10.87 o 
   1  13   8       32.47       26.14      4.35 o 
   2  13   8       16.10       13.71      4.45 o 
   3  13   8       21.43       18.81      5.49 o 
   4  13   8       20.94       25.35     10.01 o 
   5  13   8       21.07       23.38      6.30 o 
   6  13   8        7.17        0.63      6.05 o 
   0  14   8       62.22       42.19      8.98 o 
   1  14   8       40.40       23.26      6.21 o 
   2  14   8       52.28       48.72      7.40 o 
   3  14   8        8.68        2.14      3.65 o 
   4  14   8        4.23       -0.58      3.19 o 
   5  14   8        7.47        1.33      3.82 o 
   0  15   8        3.68       -0.84      4.59 o 
   1  15   8        4.19        4.65      4.13 o 
   2  15   8        0.70       -0.82      2.45 o 
   3  15   8       10.97       18.27      4.90 o 
   4  15   8        0.97       -0.34      2.94 o 
   0  16   8        1.04       -4.59      4.59 o 
   1  16   8        5.75        1.16      5.95 o 
   2  16   8        0.29       -0.13      3.91 o 
   3  16   8        7.96        1.33      4.12 o 
   1   0   9     1441.50     1449.46     80.54 o 
   2   0   9        3.55        2.15      1.76 o 
   3   0   9       10.42       10.22      3.25 o 
   4   0   9      498.78      557.57     75.70 o 
   5   0   9       22.52       24.50      2.48 o 
   6   0   9        8.88        5.90      2.50 o 
   7   0   9       38.75       37.59      7.73 o 
   8   0   9       11.25       12.32      7.52 o 
   9   0   9        0.06        1.67      3.76 o 
   0   1   9      921.65      841.22     18.26 o 
   1   1   9      220.62      215.67      9.15 o 
   2   1   9      418.87      477.25     23.27 o 
   3   1   9     1609.90     1722.08    112.99 o 
   4   1   9      280.65      293.50     25.24 o 
   5   1   9       13.97        9.94      1.65 o 
   6   1   9       32.60       38.93      6.02 o 
   7   1   9       19.92       16.40      8.35 o 
   8   1   9       44.11       44.01     18.17 o 
   9   1   9        6.79        5.37      5.22 o 
   0   2   9      170.93      170.67      7.11 o 
   1   2   9      337.11      356.56     25.04 o 
   2   2   9       94.07       97.50     11.55 o 
   3   2   9      183.26      184.99     20.29 o 
   4   2   9       14.28       12.56      4.72 o 
   5   2   9       71.88       76.23     12.85 o 
   6   2   9      196.80      259.59     46.82 o 
   7   2   9        1.54        4.18      6.47 o 
   8   2   9       11.94        5.01      8.14 o 
   9   2   9        0.81        9.40      5.64 o 
   0   3   9       32.00       34.04      3.76 o 
   1   3   9      145.07      145.73     12.34 o 
   2   3   9       28.97       27.01      2.24 o 
   3   3   9       37.83       48.51      2.69 o 
   4   3   9        6.27        4.71      2.14 o 
   5   3   9       11.48       10.99      4.61 o 
   6   3   9        4.67        2.44      4.10 o 
   7   3   9       30.95       17.33      6.68 o 
   8   3   9       15.52       -1.88      5.43 o 
   9   3   9        0.95        0.21      4.59 o 
   0   4   9      655.61      602.93     20.80 o 
   1   4   9       83.74       73.07      6.58 o 
   2   4   9       93.18      100.15      7.89 o 
   3   4   9       79.07       80.28      7.69 o 
   4   4   9       56.55       48.72      6.76 o 
   5   4   9       22.01       21.93      6.05 o 
   6   4   9      101.63      151.09     30.40 o 
   7   4   9        2.91       -0.84      4.18 o 
   8   4   9       13.41        9.40      7.73 o 
   0   5   9      546.47      504.36     19.30 o 
   1   5   9       34.72       34.79      3.11 o 
   2   5   9      160.85      155.28     10.73 o 
   3   5   9      205.69      234.61     26.81 o 
   4   5   9       82.35       82.78     11.88 o 
   5   5   9       82.84       93.43     16.41 o 
   6   5   9       13.78        4.75      4.06 o 
   7   5   9       13.87       17.12      6.47 o 
   8   5   9        1.57        4.18      5.64 o 
   0   6   9      271.50      318.28      9.63 o 
   1   6   9      567.29      545.39     23.28 o 
   2   6   9       48.99       46.71      5.33 o 
   3   6   9       13.60       12.36      2.59 o 
   4   6   9       99.20      115.27     16.98 o 
   5   6   9       80.90       91.91      6.15 o 
   6   6   9       12.64       17.42      6.00 o 
   7   6   9        9.68        2.71      6.06 o 
   8   6   9        0.72       -2.09      3.76 o 
   0   7   9       34.66       35.09      4.18 o 
   1   7   9      251.27      279.88      6.80 o 
   2   7   9        3.31        0.33      2.29 o 
   3   7   9       54.84       60.23      7.55 o 
   4   7   9      163.72      170.63     22.19 o 
   5   7   9       50.69       53.64     10.00 o 
   6   7   9       20.57       14.03     12.22 o 
   7   7   9        3.40        2.30      5.43 o 
   8   7   9        3.84       -3.34      5.43 o 
   0   8   9      209.01      247.58      9.41 o 
   1   8   9      108.16      108.89      9.09 o 
   2   8   9      187.30      190.62     10.39 o 
   3   8   9      210.21      223.23     21.42 o 
   4   8   9       20.58       22.23      2.98 o 
   5   8   9       49.76       48.39     15.72 o 
   6   8   9       44.33       55.66      6.37 o 
   7   8   9        6.75       10.23      6.47 o 
   8   8   9       13.64       10.23      7.52 o 
   0   9   9        0.65        1.67      2.71 o 
   1   9   9        1.86        4.62      2.71 o 
   2   9   9       21.28       20.87      2.28 o 
   3   9   9       42.95       39.15      4.01 o 
   4   9   9       63.02       65.88     13.07 o 
   5   9   9       13.30       18.31      8.53 o 
   6   9   9        7.99       12.53      6.06 o 
   7   9   9       12.89        6.68      7.31 o 
   0  10   9       43.28       37.17      6.06 o 
   1  10   9       16.31        8.56      2.88 o 
   2  10   9       23.03       27.62      2.68 o 
   3  10   9       16.82       18.31      3.76 o 
   4  10   9       60.75       66.00      5.71 o 
   5  10   9       49.25       40.00     26.90 o 
   6  10   9        2.24        2.30      4.80 o 
   7  10   9       12.19        8.77      7.52 o 
   0  11   9       25.34       30.28      4.18 o 
   1  11   9       39.65       36.62      3.09 o 
   2  11   9       39.53       41.18      4.04 o 
   3  11   9      104.12      133.43     13.03 o 
   4  11   9        0.18        1.56      2.67 o 
   5  11   9       50.68       66.93     16.32 o 
   6  11   9       13.78        7.52      7.52 o 
   0  12   9       24.64        1.04      5.43 o 
   2  12   9       81.12       77.24     10.77 o 
   3  12   9       26.22       20.16      7.02 o 
   4  12   9       10.27        8.45      4.11 o 
   5  12   9        8.69        4.10      6.61 o 
   6  12   9        6.42       17.75      6.47 o 
   0  13   9       25.49       28.61      6.47 o 
   1  13   9       81.60       86.20      6.86 o 
   2  13   9       21.83       19.91      6.96 o 
   3  13   9       19.94       18.20      5.16 o 
   4  13   9        7.03        7.20      4.00 o 
   5  13   9       10.99        4.22      3.95 o 
   0  14   9       25.06       12.11      7.52 o 
   1  14   9       10.44        3.90      4.19 o 
   2  14   9        8.40        5.15      4.95 o 
   3  14   9       20.01       12.58     10.79 o 
   4  14   9        6.22        6.65      5.12 o 
   0  15   9        8.88       12.74      5.22 o 
   1  15   9        0.69       -0.22      3.24 o 
   2  15   9        3.18        4.29      2.87 o 
   3  15   9        0.41        0.57      2.81 o 
   0  16   9        0.86       -3.76      4.18 o 
   1  16   9        6.24        6.41      4.27 o 
   2  16   9        2.99        0.11      3.32 o 
   0   0  10     1406.96     1308.46     30.48 o 
   1   0  10      731.65      761.85     27.44 o 
   2   0  10      939.10      985.47     67.93 o 
   3   0  10       32.18       28.21      2.44 o 
   4   0  10       45.70       55.28      7.66 o 
   5   0  10        6.27        9.38      3.50 o 
   6   0  10       16.61       31.64     11.59 o 
   7   0  10       56.27       62.65      9.82 o 
   8   0  10        0.23        3.76      4.80 o 
   9   0  10        1.99        9.40      6.26 o 
   0   1  10      515.40      555.58     14.09 o 
   1   1  10      504.33      500.62     10.11 o 
   2   1  10       54.44       50.99      2.49 o 
   3   1  10       99.40      108.12      4.10 o 
   4   1  10        1.91        3.55      1.56 o 
   5   1  10       31.31       29.24      1.88 o 
   6   1  10       21.89       22.01      3.89 o 
   7   1  10       52.37       53.13      7.52 o 
   8   1  10        0.63        3.11      3.66 o 
   9   1  10        2.76        0.59      3.61 o 
   0   2  10       29.00       27.15      3.76 o 
   1   2  10       51.42       52.81      5.74 o 
   2   2  10      178.65      191.26     17.87 o 
   3   2  10       35.88       38.79      4.57 o 
   4   2  10      102.56      107.16     16.00 o 
   5   2  10      169.02      187.82     32.50 o 
   6   2  10       74.81      108.13     35.61 o 
   7   2  10        7.22       -2.71      4.38 o 
   8   2  10       22.82        7.31      8.98 o 
   0   3  10      129.65      125.63      5.64 o 
   1   3  10       30.07       29.60      5.74 o 
   2   3  10      178.25      171.81     12.70 o 
   3   3  10       48.38       43.24      3.10 o 
   4   3  10       24.22       25.26      3.15 o 
   5   3  10       13.19       13.59      3.06 o 
   6   3  10       24.35       36.84     13.47 o 
   7   3  10       59.68       53.47      8.77 o 
   8   3  10        8.96        6.89      6.89 o 
   0   4  10        2.00        7.10      3.13 o 
   1   4  10        5.45        2.86      1.84 o 
   2   4  10        6.38        0.96      1.95 o 
   3   4  10        2.63        0.40      1.92 o 
   4   4  10      233.13      240.31     29.73 o 
   5   4  10      121.50      122.33     21.94 o 
   6   4  10       37.00       49.28      5.92 o 
   7   4  10       33.88       32.58     10.02 o 
   8   4  10        3.77        1.04      5.01 o 
   0   5  10       89.31      101.34      5.43 o 
   1   5  10      151.57      166.51     11.08 o 
   2   5  10       95.51       81.81      3.13 o 
   3   5  10      103.93      108.77     11.16 o 
   4   5  10      230.88      246.45     31.47 o 
   5   5  10       66.00       83.12     13.54 o 
   6   5  10       51.66       66.90     12.84 o 
   7   5  10        5.36       -1.46      4.59 o 
   8   5  10        8.57        0.42      5.01 o 
   0   6  10       33.07       30.28      4.59 o 
   1   6  10      170.30      170.76      9.20 o 
   2   6  10       19.05       15.92      2.62 o 
   3   6  10      207.94      213.89     18.04 o 
   4   6  10        2.28        2.84      2.04 o 
   5   6  10        3.06       -0.49      3.21 o 
   6   6  10        7.80       10.94      4.76 o 
   7   6  10       10.99        4.38      6.68 o 
   8   6  10        1.07        5.85      4.38 o 
   0   7  10       72.08       66.85      5.01 o 
   1   7  10      235.67      250.39      7.53 o 
   2   7  10       67.86       80.91      7.85 o 
   3   7  10       76.06       86.55      5.97 o 
   4   7  10       54.17       65.33      8.65 o 
   5   7  10       68.90       76.62     15.50 o 
   6   7  10        3.49        3.13      3.92 o 
   7   7  10        3.05       -2.09      3.55 o 
   8   7  10        0.74        0.21      3.97 o 
   0   8  10       22.39        9.81      4.39 o 
   1   8  10       10.08        8.83     13.05 o 
   2   8  10       63.88       57.48      6.41 o 
   3   8  10      367.11      369.27     34.06 o 
   4   8  10      196.31      244.89     31.66 o 
   5   8  10       44.33       35.49     16.24 o 
   6   8  10       16.24       19.33      8.87 o 
   7   8  10        1.84       -0.63      4.18 o 
   0   9  10        5.30        7.93      2.92 o 
   1   9  10       16.45       12.84      2.82 o 
   2   9  10        8.71        5.43      2.14 o 
   3   9  10       98.50       98.38      7.88 o 
   4   9  10        1.81        0.53      2.78 o 
   5   9  10        8.87        6.03      3.59 o 
   6   9  10       13.22        0.84      7.10 o 
   7   9  10        3.24       -1.25      5.01 o 
   0  10  10       37.72       26.31      4.18 o 
   1  10  10       19.03       12.30      4.91 o 
   2  10  10       32.88       25.25      4.57 o 
   3  10  10       79.67       75.50      5.79 o 
   4  10  10       64.28       70.24      9.51 o 
   5  10  10        7.54        4.01      4.32 o 
   6  10  10        0.43       -0.42      4.80 o 
   7  10  10        0.85       -2.09      4.18 o 
   0  11  10       31.43       37.80      5.64 o 
   1  11  10       27.05       36.73      4.43 o 
   2  11  10       50.06       55.82     10.45 o 
   3  11  10        7.43        0.24      3.45 o 
   4  11  10       38.35       48.92      5.58 o 
   5  11  10       14.23        3.64      4.12 o 
   6  11  10       11.65       20.25      7.31 o 
   0  12  10        0.15        3.97      4.18 o 
   2  12  10       47.60       57.01      9.16 o 
   3  12  10      138.02      141.14      7.14 o 
   4  12  10       61.02       77.08     10.24 o 
   5  12  10        1.01        3.26      3.31 o 
   6  12  10        0.55       -1.25      5.22 o 
   0  13  10        2.21       14.62      5.01 o 
   1  13  10       53.93       67.67      5.82 o 
   2  13  10       16.43       13.18      5.51 o 
   3  13  10       31.78       32.90      5.36 o 
   4  13  10        0.23       -1.71      2.61 o 
   5  13  10        0.31        0.15      2.98 o 
   0  14  10        9.29       -0.84      3.97 o 
   1  14  10        3.71        0.92      3.30 o 
   2  14  10        6.02       10.17      6.92 o 
   3  14  10       15.88        9.12      5.79 o 
   4  14  10       17.59       13.51      6.38 o 
   0  15  10        3.89       -2.09      4.38 o 
   1  15  10        3.04        1.00      3.26 o 
   2  15  10        1.46        0.02      2.69 o 
   3  15  10        2.47       -0.27      2.76 o 
   0  16  10        4.20       -3.13      3.13 o 
   1  16  10        0.70       -2.00      2.94 o 
   1   0  11      917.48     1032.67     49.35 o 
   2   0  11        0.49        6.08      1.77 o 
   3   0  11       91.80      101.08     11.91 o 
   4   0  11      140.69      163.38     22.84 o 
   5   0  11       10.66       16.02      3.43 o 
   6   0  11       20.07       22.21      5.85 o 
   7   0  11        6.64        4.38      5.43 o 
   8   0  11        2.34        2.71      4.38 o 
   0   1  11       69.27       71.50      3.69 o 
   1   1  11      342.20      359.25     13.60 o 
   2   1  11      256.09      270.76     10.09 o 
   3   1  11      119.35      138.82     11.32 o 
   4   1  11       99.44      109.80      7.21 o 
   5   1  11      148.12      154.89     12.42 o 
   6   1  11       19.05       12.35      5.77 o 
   7   1  11        3.71        2.89      4.51 o 
   8   1  11        1.66        3.96      3.86 o 
   0   2  11      426.94      451.40     18.23 o 
   1   2  11      182.17      189.36     14.11 o 
   2   2  11      181.82      191.23     13.43 o 
   3   2  11       14.01       15.77      2.25 o 
   4   2  11      116.63      135.29     15.54 o 
   5   2  11       42.30       53.65      6.40 o 
   6   2  11       92.55      137.88     21.31 o 
   7   2  11       17.95       13.78      6.06 o 
   8   2  11        2.05        5.22      5.85 o 
   0   3  11       45.79       40.94      3.97 o 
   1   3  11      106.72      123.90      5.43 o 
   2   3  11      200.49      218.36     14.43 o 
   3   3  11       14.13       15.80      2.87 o 
   4   3  11      272.24      295.10     31.25 o 
   5   3  11       32.47       30.41      4.60 o 
   6   3  11        1.80        3.06      4.36 o 
   7   3  11        9.99        3.76      6.68 o 
   8   3  11        1.15       -3.55      3.55 o 
   0   4  11       20.04       12.53      3.13 o 
   1   4  11       21.51       11.06      6.58 o 
   2   4  11       35.66       35.86      4.96 o 
   3   4  11      103.28      114.81     12.39 o 
   4   4  11       58.02       63.78      5.97 o 
   5   4  11      191.48      188.53     28.18 o 
   6   4  11       54.54       66.05     11.90 o 
   7   4  11       10.89        9.40      6.89 o 
   8   4  11        2.41        0.42      4.80 o 
   0   5  11       94.84       87.55      5.22 o 
   1   5  11       29.62       36.87      8.77 o 
   2   5  11        7.07        8.29      1.96 o 
   3   5  11      192.22      207.29     21.71 o 
   4   5  11      246.84      273.11     33.52 o 
   5   5  11       53.99       54.97      5.85 o 
   6   5  11       12.38        6.87      7.83 o 
   7   5  11       18.51        4.18      5.22 o 
   8   5  11        8.35        6.26      5.64 o 
   0   6  11        8.14        0.00      3.34 o 
   1   6  11       91.91       89.51      4.37 o 
   2   6  11       24.19       22.36      3.20 o 
   3   6  11       37.77       37.77      4.24 o 
   4   6  11       32.94       34.29      3.19 o 
   5   6  11       58.77       52.90     12.15 o 
   6   6  11       10.99        6.94      4.86 o 
   7   6  11        2.33        1.88      5.43 o 
   8   6  11        2.20        7.52      6.47 o 
   0   7  11      632.29      697.08     21.81 o 
   1   7  11      106.12      104.55      4.34 o 
   2   7  11        0.96        2.32      2.75 o 
   3   7  11       60.90       71.49      8.28 o 
   4   7  11       12.84       14.45      2.84 o 
   5   7  11       13.32        7.67      7.91 o 
   6   7  11        0.48       -0.47      3.76 o 
   7   7  11        6.88       14.41      5.85 o 
   0   8  11       15.80        6.26      3.97 o 
   1   8  11       11.68       11.35      3.97 o 
   2   8  11      223.21      231.61      6.74 o 
   3   8  11      102.39      108.91      8.60 o 
   4   8  11       62.71       58.73      5.43 o 
   5   8  11       33.41       14.18     12.11 o 
   6   8  11        1.66       -2.17      3.44 o 
   7   8  11       16.73       15.87      9.60 o 
   0   9  11        0.26        2.92      3.13 o 
   1   9  11      127.06      122.86      4.87 o 
   2   9  11       52.09       57.20      3.21 o 
   3   9  11        4.26        6.31      3.10 o 
   4   9  11       24.76       26.13      4.64 o 
   5   9  11        1.70        0.64      2.73 o 
   6   9  11        0.36       -3.55      3.55 o 
   7   9  11        0.17       -2.30      4.18 o 
   0  10  11        1.37        3.97      2.71 o 
   1  10  11       29.00       13.63      4.94 o 
   2  10  11      110.61      112.04      8.41 o 
   3  10  11       28.90       23.15      8.46 o 
   4  10  11        5.65        1.38      3.36 o 
   5  10  11        1.37        0.60      3.03 o 
   6  10  11        2.25        0.63      4.59 o 
   0  11  11        0.63        0.84      3.97 o 
   1  11  11       15.85       18.91      4.87 o 
   2  11  11       17.45       16.44      3.81 o 
   3  11  11       10.04       17.74      5.81 o 
   4  11  11       28.17       33.80      4.77 o 
   5  11  11       16.31       16.01      7.15 o 
   6  11  11        9.60        6.47      5.85 o 
   0  12  11       20.16        3.76      5.22 o 
   1  12  11       11.65        4.90      3.83 o 
   2  12  11       15.94        4.95      3.73 o 
   3  12  11        4.89       -0.54      3.01 o 
   4  12  11        0.55       -2.08      3.30 o 
   5  12  11        7.27       -0.34      3.44 o 
   0  13  11        4.01        5.22      4.38 o 
   1  13  11        1.60       -0.19      3.11 o 
   2  13  11        5.62        4.50      4.55 o 
   3  13  11        0.41        4.44      2.97 o 
   4  13  11       10.09        7.12      4.73 o 
   5  13  11        3.02        2.37      3.13 o 
   0  14  11        5.20       -1.88      3.76 o 
   1  14  11       10.88       -0.27      3.51 o 
   2  14  11        4.59       -1.03      2.76 o 
   3  14  11       10.07        1.22      3.65 o 
   4  14  11        1.80        1.00      3.16 o 
   0  15  11        1.64        1.46      4.80 o 
   1  15  11        9.25       12.32      5.17 o 
   2  15  11        1.82        4.55      3.27 o 
   0   0  12       33.22       32.16      4.59 o 
   1   0  12      430.96      445.79     13.39 o 
   2   0  12       39.97       44.48      4.58 o 
   3   0  12       76.31       82.90      9.74 o 
   4   0  12      226.27      260.28     29.02 o 
   5   0  12       29.75       34.32      2.61 o 
   6   0  12        1.06       -1.17      3.94 o 
   7   0  12        3.12        2.92      4.18 o 
   8   0  12        0.05       -3.34      3.34 o 
   0   1  12      141.59      131.61      7.53 o 
   1   1  12        1.04        1.69      1.42 o 
   2   1  12       87.09       91.24      4.10 o 
   3   1  12       68.32       78.42      3.38 o 
   4   1  12        3.82        4.17      1.59 o 
   5   1  12      115.05      134.01     12.24 o 
   6   1  12       21.48       18.43      3.92 o 
   7   1  12        2.06       -2.50      3.55 o 
   8   1  12        5.62        0.52      3.76 o 
   0   2  12      275.76      292.53      8.37 o 
   1   2  12      131.88      147.73     10.14 o 
   2   2  12       44.54       48.80      2.74 o 
   3   2  12       24.64       24.15      3.13 o 
   4   2  12       80.65       78.63     13.71 o 
   5   2  12       32.11       38.85      7.68 o 
   6   2  12        9.84        7.30      7.41 o 
   7   2  12       13.02        7.10      5.85 o 
   8   2  12        3.03        7.52      6.47 o 
   0   3  12      162.14      165.57      6.69 o 
   1   3  12      288.94      299.73     18.83 o 
   2   3  12       93.58       95.01      4.10 o 
   3   3  12       93.64       95.47      7.68 o 
   4   3  12      142.18      149.72     16.18 o 
   5   3  12        9.43        7.09      3.50 o 
   6   3  12       26.63       17.23      5.53 o 
   7   3  12        1.84        0.63      4.59 o 
   8   3  12        2.37        0.63      5.64 o 
   0   4  12        0.30       -0.42      2.51 o 
   1   4  12      182.57      186.59     13.17 o 
   2   4  12        6.82        4.87      2.62 o 
   3   4  12        7.26        5.27      2.37 o 
   4   4  12       65.87       68.59      4.26 o 
   5   4  12       16.81       14.26      9.68 o 
   6   4  12       14.02       25.13     12.84 o 
   7   4  12       15.44       10.02      8.77 o 
   8   4  12        2.62       -2.09      3.97 o 
   0   5  12       91.40       92.97      5.43 o 
   1   5  12       70.54       69.15      3.55 o 
   2   5  12       75.21       76.92      5.53 o 
   3   5  12       66.34       76.08      8.92 o 
   4   5  12        1.75       -0.26      2.47 o 
   5   5  12       88.83       97.45     21.89 o 
   6   5  12       18.35       19.77      6.09 o 
   7   5  12       11.03        2.71      5.64 o 
   8   5  12        0.94        0.42      5.43 o 
   0   6  12        7.29        0.21      3.76 o 
   1   6  12      102.66       96.85     10.13 o 
   2   6  12      102.77      107.42      5.72 o 
   3   6  12       55.71       52.11      3.39 o 
   4   6  12        4.04        1.36      3.71 o 
   5   6  12       27.09       24.18      7.39 o 
   6   6  12        0.07       -1.09      3.19 o 
   7   6  12        0.95        2.71      4.18 o 
   0   7  12       84.32       93.80      5.85 o 
   1   7  12      370.95      389.45     11.24 o 
   2   7  12      221.26      242.13     11.44 o 
   3   7  12       43.35       44.05      4.28 o 
   4   7  12       56.94       62.08      7.15 o 
   5   7  12       33.17       28.33      4.53 o 
   6   7  12        3.57        5.75      3.88 o 
   7   7  12        2.59        3.97      5.85 o 
   0   8  12        2.06       -2.71      2.71 o 
   1   8  12       38.24       17.41      7.20 o 
   2   8  12       80.11       73.30      3.38 o 
   3   8  12      433.99      481.95     34.90 o 
   4   8  12       11.56        5.16      4.04 o 
   5   8  12       10.50        3.79      3.95 o 
   6   8  12        3.63        2.45      6.05 o 
   7   8  12        0.78        1.88      5.01 o 
   0   9  12       33.63       38.63      4.80 o 
   1   9  12      128.63      146.82      6.69 o 
   2   9  12      143.65      164.95      6.31 o 
   3   9  12       49.61       55.68      7.89 o 
   4   9  12       28.77       37.16      5.41 o 
   5   9  12        4.68        6.03      3.40 o 
   6   9  12        4.36        4.38      5.43 o 
   0  10  12        2.64        2.92      3.97 o 
   1  10  12        6.90        5.10      3.56 o 
   2  10  12      115.29      117.34     12.23 o 
   3  10  12        4.46        6.43      3.91 o 
   4  10  12       37.89       34.23      6.00 o 
   5  10  12        6.67        2.49      3.45 o 
   6  10  12        1.71        3.34      4.80 o 
   0  11  12       19.01       12.32      8.14 o 
   1  11  12        0.62       -0.82      3.32 o 
   2  11  12       22.97       14.14      4.90 o 
   3  11  12       17.48       10.80      4.29 o 
   4  11  12       18.22       15.38      7.74 o 
   5  11  12       12.75       14.92      9.92 o 
   6  11  12        1.30       -1.25      5.01 o 
   0  12  12       28.32        3.34      7.10 o 
   1  12  12       35.64        8.16     10.34 o 
   2  12  12        3.92       -1.32      2.60 o 
   3  12  12        4.49        2.04      3.17 o 
   4  12  12        0.73       -0.78      2.94 o 
   5  12  12        5.89       -2.29      3.49 o 
   0  13  12       21.00       33.41      7.73 o 
   1  13  12        2.10       -2.70      2.70 o 
   2  13  12       11.82       10.29      3.61 o 
   3  13  12        3.27        4.71      3.37 o 
   4  13  12        3.42        4.02      3.74 o 
   0  14  12        8.77        6.26      6.06 o 
   1  14  12        7.47        0.16      3.15 o 
   2  14  12        1.23       -0.33      2.88 o 
   3  14  12        0.04       -2.28      2.28 o 
   0  15  12        5.49       11.90      8.56 o 
   1  15  12       17.66        1.70      5.11 o 
   2  15  12        1.59        2.15      3.02 o 
   1   0  13       10.53       13.93      5.85 o 
   2   0  13      247.16      275.67     19.47 o 
   3   0  13       90.23       98.05     11.29 o 
   4   0  13      230.22      287.17     38.47 o 
   5   0  13        0.11        1.81      2.73 o 
   6   0  13        4.09        9.70     13.78 o 
   7   0  13        6.31        6.47      5.22 o 
   8   0  13        0.82       -0.42      4.38 o 
   0   1  13      187.21      206.71      5.32 o 
   1   1  13        8.27        3.98      1.64 o 
   2   1  13       54.53       51.49      2.10 o 
   3   1  13       28.88       30.37      2.56 o 
   4   1  13       42.68       44.93      3.51 o 
   5   1  13       23.05       22.63      3.34 o 
   6   1  13       14.74        9.05      4.19 o 
   7   1  13        1.50       -0.78      3.21 o 
   8   1  13        1.75       -1.08      3.02 o 
   0   2  13        0.06       -2.30      2.71 o 
   1   2  13      358.87      383.27     32.03 o 
   2   2  13       99.20      109.09      7.15 o 
   3   2  13       31.56       34.94      5.65 o 
   4   2  13       26.07       33.23      6.21 o 
   5   2  13       13.35       15.57      4.01 o 
   6   2  13       25.24       36.04     11.69 o 
   7   2  13       13.61       38.21      9.40 o 
   8   2  13        1.67       -4.18      4.38 o 
   0   3  13       12.55       13.15      3.97 o 
   1   3  13       48.27       59.72      5.01 o 
   2   3  13        0.97        1.11      1.98 o 
   3   3  13      113.40      125.40      9.37 o 
   4   3  13      252.84      268.48     29.91 o 
   5   3  13        8.87        5.32      3.33 o 
   6   3  13        7.44        4.05      4.40 o 
   7   3  13        2.06        2.09      4.38 o 
   8   3  13        4.00       -3.34      4.59 o 
   0   4  13        4.65        2.30      2.51 o 
   1   4  13       82.79       87.14      4.70 o 
   2   4  13       90.57       75.18      7.58 o 
   3   4  13       12.38       14.91      2.56 o 
   4   4  13       48.56       56.29      3.24 o 
   5   4  13       60.29       77.62     19.03 o 
   6   4  13       25.27       43.45     11.07 o 
   7   4  13        3.11        3.76      5.43 o 
   8   4  13        3.75        6.05      5.22 o 
   0   5  13       69.39       66.01      5.43 o 
   1   5  13      127.54      131.43      4.91 o 
   2   5  13       13.78       11.42      3.90 o 
   3   5  13      365.53      409.90     22.58 o 
   4   5  13       58.60       66.20      8.66 o 
   5   5  13        3.05       -0.33      3.60 o 
   6   5  13        4.25        2.43      4.91 o 
   7   5  13        5.30        3.34      5.64 o 
   0   6  13       66.08       67.88      5.43 o 
   1   6  13      143.70      128.81      4.94 o 
   2   6  13       22.21       14.45      5.65 o 
   3   6  13       27.97       22.97      6.69 o 
   4   6  13       28.48       31.78      4.88 o 
   5   6  13        0.97        1.61      3.85 o 
   6   6  13       10.53        7.62      5.31 o 
   7   6  13        4.36        5.64      6.68 o 
   0   7  13      233.91      218.09      8.36 o 
   1   7  13      277.76      313.47      6.65 o 
   2   7  13      382.27      382.66     10.68 o 
   3   7  13      240.76      280.50     19.79 o 
   4   7  13        6.83        8.73      4.44 o 
   5   7  13       13.59        8.22      5.59 o 
   6   7  13        9.44       13.03      5.56 o 
   7   7  13        2.92        2.71      5.43 o 
   0   8  13      177.51      180.79      7.94 o 
   1   8  13      167.89      173.97      5.39 o 
   2   8  13      147.56      158.69      6.39 o 
   3   8  13       65.53       67.94      5.99 o 
   4   8  13       47.29       46.62     14.24 o 
   5   8  13       32.30       20.39     11.54 o 
   6   8  13        4.96       -0.63      4.59 o 
   7   8  13        8.80       12.32      7.52 o 
   0   9  13       27.05       33.20      6.68 o 
   1   9  13       15.07       23.05      4.38 o 
   2   9  13       30.59       37.85      5.97 o 
   3   9  13       51.51       57.69      4.74 o 
   4   9  13       16.76       20.26      4.58 o 
   5   9  13        8.59        6.13      3.71 o 
   6   9  13        1.24        2.09      5.01 o 
   0  10  13       25.68        3.97      6.06 o 
   1  10  13        2.89       -2.45      2.73 o 
   2  10  13       14.13        6.92      3.55 o 
   3  10  13        5.44       -0.77      3.01 o 
   4  10  13        5.70        5.37      3.43 o 
   5  10  13        1.21        3.10      3.20 o 
   6  10  13        0.33       -0.42      4.80 o 
   0  11  13        8.54       13.57      4.59 o 
   1  11  13        2.45       -0.02      2.88 o 
   2  11  13       19.06       22.04      3.99 o 
   3  11  13       15.48        4.30      4.64 o 
   4  11  13       23.80       21.93      5.18 o 
   5  11  13        0.13       -2.69      2.69 o 
   0  12  13        2.54        0.42      4.18 o 
   1  12  13        2.08        0.84      3.25 o 
   2  12  13       21.67       15.12     10.45 o 
   3  12  13       16.04       11.05      4.46 o 
   4  12  13        7.23        0.78      3.59 o 
   0  13  13        0.79       -2.92      3.76 o 
   1  13  13        6.42        1.24      3.61 o 
   2  13  13        0.21       -0.61      2.73 o 
   3  13  13        5.61        3.28      3.13 o 
   4  13  13        1.87        2.16      3.03 o 
   0  14  13        2.51       -1.04      3.76 o 
   1  14  13        4.72        0.00      3.24 o 
   2  14  13        0.49        0.79      2.36 o 
   0   0  14      730.77      860.69     23.51 o 
   1   0  14       23.97       21.46      4.28 o 
   2   0  14       19.49       17.95      2.61 o 
   3   0  14      103.00      119.61     10.22 o 
   4   0  14        1.24        2.06      2.17 o 
   5   0  14        7.42        7.67      3.39 o 
   6   0  14        0.06        1.47      3.36 o 
   7   0  14        0.79       -0.84      4.18 o 
   8   0  14        2.57        0.21      4.38 o 
   0   1  14      114.33      116.64      6.37 o 
   1   1  14       37.01       29.43      3.34 o 
   2   1  14       29.44       25.63      1.75 o 
   3   1  14       70.78       75.36      2.93 o 
   4   1  14       14.66       14.72      2.32 o 
   5   1  14       16.69       12.77      3.02 o 
   6   1  14        1.66        2.47      2.63 o 
   7   1  14        5.14        1.96      3.76 o 
   0   2  14        0.61        1.25      2.51 o 
   1   2  14       21.81        9.25      3.03 o 
   2   2  14        4.15        3.32      1.92 o 
   3   2  14       21.11       26.02      2.81 o 
   4   2  14        6.29        9.35      2.29 o 
   5   2  14       28.44       24.11      4.20 o 
   6   2  14        5.44        7.44      5.38 o 
   7   2  14        7.79        9.19      6.89 o 
   0   3  14      139.93      136.47      7.73 o 
   1   3  14        1.22       -0.38      2.11 o 
   2   3  14       36.85       32.17      3.98 o 
   3   3  14        8.62        5.03      2.32 o 
   4   3  14        6.45        3.88      3.17 o 
   5   3  14       21.59        8.70      4.22 o 
   6   3  14        3.69        1.04      3.94 o 
   7   3  14        3.45       -3.55      4.38 o 
   0   4  14      263.27      249.10      8.58 o 
   1   4  14      121.03      110.10      4.65 o 
   2   4  14       48.82       46.16      3.21 o 
   3   4  14      190.77      229.87     19.50 o 
   4   4  14       40.59       54.82      9.62 o 
   5   4  14       39.94       47.64     13.74 o 
   6   4  14       52.37       75.34     21.20 o 
   7   4  14       10.61        6.89      6.06 o 
   0   5  14       43.59       46.78      4.59 o 
   1   5  14      225.65      233.83      5.91 o 
   2   5  14       38.31       41.85      3.03 o 
   3   5  14      129.94      137.16      4.70 o 
   4   5  14      139.79      166.97     20.84 o 
   5   5  14       37.89       32.31      7.42 o 
   6   5  14       29.02       48.45     17.02 o 
   7   5  14        4.68       -1.88      4.80 o 
   0   6  14       76.34       67.26      7.73 o 
   1   6  14      278.47      287.77      9.31 o 
   2   6  14      129.55      131.69      5.06 o 
   3   6  14      136.66      151.83     13.87 o 
   4   6  14       26.86       22.06     11.88 o 
   5   6  14       21.31       17.82      9.78 o 
   6   6  14        3.82        2.33      5.01 o 
   7   6  14        3.33       -0.63      4.18 o 
   0   7  14        7.91       11.90      4.18 o 
   1   7  14      102.04      104.63      6.48 o 
   2   7  14       12.11        6.87      4.68 o 
   3   7  14      110.25      119.70      7.19 o 
   4   7  14        3.91       -1.13      3.17 o 
   5   7  14        2.63       -2.45      2.45 o 
   6   7  14        4.58        1.27      4.55 o 
   7   7  14        3.26        1.67      5.43 o 
   0   8  14      126.23      112.62      9.82 o 
   1   8  14       75.64       64.64      7.55 o 
   2   8  14       37.41       33.63      8.32 o 
   3   8  14       50.97       47.19      6.05 o 
   4   8  14        9.90        1.84      5.28 o 
   5   8  14        7.99        4.26      3.40 o 
   6   8  14        2.88        1.04      5.43 o 
   0   9  14       26.12       39.26      6.68 o 
   1   9  14       57.35       66.23      8.67 o 
   2   9  14        9.31       15.44      3.49 o 
   3   9  14       20.15       21.28      3.97 o 
   4   9  14        5.02        1.45      3.30 o 
   5   9  14        1.61       -0.70      2.81 o 
   6   9  14        0.50       -3.97      4.38 o 
   0  10  14        1.85        1.25      4.38 o 
   1  10  14        6.44       -0.21      4.18 o 
   2  10  14        6.05        3.24      4.31 o 
   3  10  14        3.98        0.01      5.66 o 
   4  10  14       17.73       10.32      4.30 o 
   5  10  14        1.95       -0.84      2.69 o 
   0  11  14        1.36       -2.30      3.97 o 
   1  11  14        5.13        5.45      3.61 o 
   2  11  14       20.68       16.38      4.45 o 
   3  11  14        0.55        4.50      3.02 o 
   4  11  14       14.32        7.80      4.67 o 
   5  11  14       15.54        0.74      4.80 o 
   0  12  14        3.12       -0.42      4.59 o 
   1  12  14        9.70       -0.35      3.71 o 
   2  12  14       15.36        8.28      3.88 o 
   3  12  14        4.76        0.40      2.59 o 
   4  12  14        7.34        1.67      4.63 o 
   0  13  14        0.58        4.80      4.80 o 
   1  13  14        5.50        5.18      4.55 o 
   2  13  14        2.20        2.09      2.81 o 
   3  13  14        1.46       -1.21      3.02 o 
   0  14  14        2.24       -0.21      4.59 o 
   1  14  14        0.11       -2.88      2.88 o 
   1   0  15       68.69       75.93      5.01 o 
   2   0  15        1.16        1.16      2.00 o 
   3   0  15        0.18        2.22      2.23 o 
   4   0  15       60.93       63.24      8.75 o 
   5   0  15       48.81       55.63      8.34 o 
   6   0  15        0.10        0.73      3.55 o 
   7   0  15        0.00       -2.71      3.76 o 
   0   1  15        9.16        2.81      5.95 o 
   1   1  15       45.25       53.95      2.54 o 
   2   1  15       21.54       17.25      1.90 o 
   3   1  15       35.20       33.90      2.13 o 
   4   1  15       11.91        6.31      2.42 o 
   5   1  15        5.86        3.50      2.25 o 
   6   1  15        4.55        1.72      2.82 o 
   7   1  15        0.74        4.38      3.47 o 
   0   2  15       16.52       12.11      3.76 o 
   1   2  15       85.55       73.04      4.28 o 
   2   2  15       18.19       18.06      4.85 o 
   3   2  15       17.20       20.88      2.44 o 
   4   2  15       21.25       17.66      7.66 o 
   5   2  15        0.94        1.06      2.89 o 
   6   2  15       17.21       23.34      5.54 o 
   7   2  15        1.78        6.47      6.05 o 
   0   3  15        0.67        3.34      3.13 o 
   1   3  15       47.98       43.55      4.28 o 
   2   3  15        7.05        8.32      4.52 o 
   3   3  15      186.86      216.99     13.46 o 
   4   3  15       16.14       11.82      4.07 o 
   5   3  15        0.22       -2.69      2.69 o 
   6   3  15       15.70        7.48      6.06 o 
   7   3  15        1.44       -3.55      3.76 o 
   0   4  15        0.01        0.63      3.13 o 
   1   4  15       13.82        5.08      2.73 o 
   2   4  15       45.39       40.51      5.36 o 
   3   4  15       87.29       99.63     10.63 o 
   4   4  15       74.25       82.08      9.20 o 
   5   4  15       16.15       12.45      7.30 o 
   6   4  15        6.60        4.27      4.31 o 
   7   4  15        1.07        3.13      5.01 o 
   0   5  15       32.66       34.46      4.39 o 
   1   5  15       23.16       30.25      3.26 o 
   2   5  15      170.68      201.40      9.98 o 
   3   5  15       22.57       26.43      3.93 o 
   4   5  15        1.45        4.31      3.00 o 
   5   5  15       21.63       10.96      4.85 o 
   6   5  15        6.19       -0.46      4.20 o 
   7   5  15        0.34       -1.04      4.80 o 
   0   6  15        9.20       -0.21      5.43 o 
   1   6  15      225.83      221.57      9.02 o 
   2   6  15       43.23       29.77      6.72 o 
   3   6  15       53.67       67.47     12.20 o 
   4   6  15       15.93       10.00      4.75 o 
   5   6  15        5.18        1.52      3.10 o 
   6   6  15        7.33        6.10      5.53 o 
   0   7  15       18.42       20.67      7.31 o 
   1   7  15      311.79      373.57     10.43 o 
   2   7  15      134.59      147.53      7.39 o 
   3   7  15       19.46       13.75      4.32 o 
   4   7  15       33.40       42.44      5.05 o 
   5   7  15       30.77       43.02      9.50 o 
   6   7  15        6.05        3.72     10.02 o 
   0   8  15      252.61      263.86     13.59 o 
   1   8  15        3.95       -0.51      3.70 o 
   2   8  15       47.23       40.66      5.31 o 
   3   8  15        3.43        0.03      2.91 o 
   4   8  15        9.14        1.42      4.98 o 
   5   8  15       12.30       11.70      7.09 o 
   6   8  15        5.67       12.11      7.10 o 
   0   9  15       12.67       13.78      5.85 o 
   1   9  15       16.94       15.53     11.38 o 
   2   9  15       22.29       15.96      4.10 o 
   3   9  15        0.54       -1.15      2.42 o 
   4   9  15       13.23        8.24      7.16 o 
   5   9  15        1.83        3.96      3.28 o 
   0  10  15       88.91       87.31     11.49 o 
   1  10  15       20.67        1.23      5.41 o 
   2  10  15        1.96        1.97      2.63 o 
   3  10  15        2.87       -0.22      2.39 o 
   4  10  15        2.12        2.57      3.26 o 
   5  10  15       16.28       10.55      8.00 o 
   0  11  15        0.25        1.46      4.18 o 
   1  11  15        6.81        5.35      4.48 o 
   2  11  15        6.32        6.86      3.05 o 
   3  11  15        0.40       -0.49      2.73 o 
   4  11  15        1.40        0.24      3.30 o 
   0  12  15       29.01       18.38     10.02 o 
   1  12  15        0.35        0.79      3.00 o 
   2  12  15        9.53        3.88      4.26 o 
   3  12  15        1.45       -1.67      3.39 o 
   0  13  15        3.68       10.44      8.14 o 
   1  13  15        6.33        0.64      3.16 o 
   2  13  15        0.83       -1.90      2.35 o 
   0   0  16        4.00        9.19      3.34 o 
   1   0  16        1.79        1.30      2.51 o 
   2   0  16        6.93        4.36      2.15 o 
   3   0  16       11.79       15.86      3.37 o 
   4   0  16       10.79        8.97      3.56 o 
   5   0  16        1.65       -0.45      2.67 o 
   6   0  16        6.76        7.27      5.18 o 
   7   0  16        3.72       -0.84      4.59 o 
   0   1  16       26.46       18.57      8.87 o 
   1   1  16        1.19        2.14      1.53 o 
   2   1  16       33.80       28.26      1.84 o 
   3   1  16       13.23       18.25      3.72 o 
   4   1  16       27.70       29.88      3.05 o 
   5   1  16       22.96       18.07      4.06 o 
   6   1  16        1.31       -1.22      3.22 o 
   7   1  16        4.84       -2.56      3.68 o 
   0   2  16       12.92       17.33      4.38 o 
   1   2  16       22.39       13.95      3.15 o 
   2   2  16       29.77       34.16      3.13 o 
   3   2  16       69.85       79.84      7.15 o 
   4   2  16       15.97       20.29      7.69 o 
   5   2  16        9.26       10.75      4.31 o 
   6   2  16        1.18        1.62      4.11 o 
   7   2  16        0.19        2.92      4.80 o 
   0   3  16        0.00        3.76      3.13 o 
   1   3  16       44.24       46.36      3.71 o 
   2   3  16       18.05       19.62      3.83 o 
   3   3  16       56.78       62.05      5.42 o 
   4   3  16       17.38       14.52      6.08 o 
   5   3  16        8.33        1.75      3.31 o 
   6   3  16        7.49        1.06      3.79 o 
   7   3  16        1.46        7.93      6.26 o 
   0   4  16      176.44      186.02      7.73 o 
   1   4  16       40.42       16.50      6.58 o 
   2   4  16      194.60      226.51      7.48 o 
   3   4  16       10.82       15.28      4.03 o 
   4   4  16        6.13        4.63      3.32 o 
   5   4  16        0.72        1.01      2.80 o 
   6   4  16        1.74        2.60      4.63 o 
   0   5  16      150.31      159.86     11.08 o 
   1   5  16       81.91       94.02     12.32 o 
   2   5  16       17.17       22.92      8.26 o 
   3   5  16       83.81       91.16      6.10 o 
   4   5  16        8.24        9.27      3.93 o 
   5   5  16        4.92        7.70      3.23 o 
   6   5  16        0.32        2.27      3.91 o 
   0   6  16       78.75       96.92      9.40 o 
   1   6  16      180.48      179.53     11.49 o 
   2   6  16       76.08       89.81     13.68 o 
   3   6  16       17.79       17.36      4.70 o 
   4   6  16       15.22       15.09      3.87 o 
   5   6  16        6.71        4.51      4.89 o 
   6   6  16        2.15        5.15      4.25 o 
   0   7  16      134.67      157.75     11.70 o 
   1   7  16       35.20       46.37      5.74 o 
   2   7  16       90.47       98.55      5.78 o 
   3   7  16       26.53       39.21     12.34 o 
   4   7  16       13.03        5.47      3.80 o 
   5   7  16        8.87        0.69      3.72 o 
   6   7  16        0.88        2.73      4.44 o 
   0   8  16       11.63        5.01      7.10 o 
   1   8  16       63.22       46.91      6.77 o 
   2   8  16       15.44       11.28      5.22 o 
   3   8  16        5.90        1.04      3.06 o 
   4   8  16        3.81        2.70      3.49 o 
   5   8  16        6.24        4.59      4.58 o 
   0   9  16       59.11       69.55      8.56 o 
   1   9  16       38.14       36.41      9.61 o 
   2   9  16       40.57       54.48      5.22 o 
   3   9  16        0.38        0.38      2.94 o 
   4   9  16        5.92        3.52      3.79 o 
   5   9  16        3.06        1.21      3.07 o 
   0  10  16        6.37        1.88      5.22 o 
   1  10  16       10.92       -1.71      4.10 o 
   2  10  16        5.80        1.90      3.39 o 
   3  10  16        4.20        3.48      3.19 o 
   4  10  16        1.96       -3.02      3.02 o 
   0  11  16        0.96        1.04      4.80 o 
   1  11  16       13.50       12.64      4.66 o 
   2  11  16       10.96        7.49      4.02 o 
   3  11  16        4.82       -0.22      5.96 o 
   0  12  16        6.53        4.80      4.80 o 
   1  12  16        5.99       -2.79      2.96 o 
   2  12  16        6.13        0.08      2.81 o 
   0  13  16        6.82        3.55      6.05 o 
   1   0  17       17.87       16.04      7.83 o 
   2   0  17       16.48       23.71      3.66 o 
   3   0  17       15.74       14.94      4.45 o 
   4   0  17        0.01        0.55      3.27 o 
   5   0  17        0.72        2.60      3.21 o 
   6   0  17        1.22       -1.87      3.28 o 
   0   1  17        0.08       -1.80      2.20 o 
   1   1  17       14.77       10.97      2.95 o 
   2   1  17       22.70       19.67      2.64 o 
   3   1  17        4.97        1.88      2.30 o 
   4   1  17       11.70       12.69      3.02 o 
   5   1  17       10.33        6.19      2.57 o 
   6   1  17        9.58        1.70      3.22 o 
   0   2  17        0.61       -1.46      3.34 o 
   1   2  17        3.58        1.39      2.88 o 
   2   2  17        2.78        3.63      2.46 o 
   3   2  17       53.48       63.16     10.02 o 
   4   2  17       14.74        8.52      4.64 o 
   5   2  17       36.43       35.52      7.57 o 
   6   2  17        5.83        3.38      4.86 o 
   0   3  17      100.14       96.10      8.77 o 
   1   3  17       77.20       98.51      6.58 o 
   2   3  17       49.19       63.45      4.88 o 
   3   3  17       34.71       28.87      5.82 o 
   4   3  17        0.63        1.92      3.03 o 
   5   3  17        3.32        1.62      3.28 o 
   6   3  17        6.53        7.05      4.25 o 
   0   4  17        3.87       -3.76      3.97 o 
   1   4  17       87.88       82.77      8.25 o 
   2   4  17       71.94       65.60     11.42 o 
   3   4  17       58.68       74.65      8.84 o 
   4   4  17        7.26        8.17      3.42 o 
   5   4  17        3.52        7.34      3.16 o 
   6   4  17        2.01        4.04      4.36 o 
   0   5  17      104.91      121.38     10.65 o 
   1   5  17       11.05       19.81      4.99 o 
   2   5  17       85.07      104.77     10.56 o 
   3   5  17        2.86        0.53      3.20 o 
   4   5  17       34.38       36.69      7.52 o 
   5   5  17        0.47        0.32      4.50 o 
   6   5  17        0.73        3.80      4.28 o 
   0   6  17      203.47      214.66     13.38 o 
   1   6  17       39.81       29.65      6.20 o 
   2   6  17        6.08        1.73      3.37 o 
   3   6  17        7.32        3.28      3.38 o 
   4   6  17       47.49       55.52      5.95 o 
   5   6  17        0.70        2.64      3.24 o 
   0   7  17       46.25       64.53      8.98 o 
   1   7  17        5.30       14.16      4.80 o 
   2   7  17       44.66       41.33      5.62 o 
   3   7  17        6.03        5.17      3.60 o 
   4   7  17        4.97        2.59      3.33 o 
   5   7  17       28.10       21.82      7.95 o 
   0   8  17       38.77       19.84      8.56 o 
   1   8  17       50.48       28.18      6.18 o 
   2   8  17       12.53        4.75      4.08 o 
   3   8  17        5.55       -1.78      3.47 o 
   4   8  17        5.45       -2.45      3.02 o 
   5   8  17        0.17       -0.52      3.47 o 
   0   9  17       98.82      115.31     11.07 o 
   1   9  17        0.66        4.30      4.07 o 
   2   9  17        5.82        2.44      3.56 o 
   3   9  17       11.12        8.66      3.97 o 
   4   9  17        6.04        3.32      3.70 o 
   0  10  17        2.14       -4.80      4.80 o 
   1  10  17        5.35        4.32      7.52 o 
   2  10  17       16.48        4.39      4.08 o 
   3  10  17        1.43        1.44      3.07 o 
   4  10  17        0.36        3.84      4.21 o 
   0  11  17        0.01        1.04      5.01 o 
   1  11  17        1.36        2.20      3.61 o 
   2  11  17        1.74        2.04      3.03 o 
   3  11  17        3.05        1.81      2.63 o 
   0  12  17        6.75       -2.92      5.01 o 
   1  12  17        4.76        2.26      4.21 o 
   0   0  18        0.41        2.09      3.97 o 
   1   0  18        0.92       -0.88      2.73 o 
   2   0  18       18.02       25.03      6.75 o 
   3   0  18       36.71       40.53      4.95 o 
   4   0  18       15.03       24.21      6.25 o 
   5   0  18        2.59        5.27      3.65 o 
   6   0  18       13.82       32.22     11.90 o 
   0   1  18       11.05        2.15      4.44 o 
   1   1  18        6.47        1.67      2.42 o 
   2   1  18       56.36       63.30      5.17 o 
   3   1  18        1.89        0.50      1.94 o 
   4   1  18       12.49        7.67      2.93 o 
   5   1  18        1.58       -1.42      1.96 o 
   6   1  18        0.44        3.14      3.28 o 
   0   2  18        8.12       12.32      5.43 o 
   1   2  18       16.29       14.52      3.83 o 
   2   2  18       31.81       35.23      9.66 o 
   3   2  18       13.23       14.63      3.64 o 
   4   2  18        5.40        9.23      4.64 o 
   5   2  18       36.72       60.33     13.10 o 
   6   2  18        6.06        7.86      5.25 o 
   0   3  18        1.88        6.89      4.18 o 
   1   3  18       13.39       12.92      5.95 o 
   2   3  18       15.07        5.30      7.76 o 
   3   3  18       13.90        1.84      3.93 o 
   4   3  18        2.12        1.44      3.14 o 
   5   3  18       20.90       17.78      4.57 o 
   6   3  18        0.16       -0.48      4.49 o 
   0   4  18       32.94       37.59      8.14 o 
   1   4  18       45.86       19.02      5.68 o 
   2   4  18       41.87       55.64      7.55 o 
   3   4  18       30.59       27.05      9.28 o 
   4   4  18        0.39       -0.69      2.59 o 
   5   4  18        0.56        3.47      3.33 o 
   0   5  18       37.32       40.09      7.10 o 
   1   5  18        3.97       -1.51      4.35 o 
   2   5  18       32.30       39.83      5.25 o 
   3   5  18       22.34       30.56      5.82 o 
   4   5  18        9.29        9.34      3.93 o 
   5   5  18        1.13       -2.70      2.70 o 
   0   6  18        0.23       -2.30      3.55 o 
   1   6  18        2.02       -0.73      3.51 o 
   2   6  18      112.12      127.32      6.63 o 
   3   6  18       39.60       41.04     11.15 o 
   4   6  18        5.52       -0.81      4.52 o 
   5   6  18        1.93       -2.74      2.74 o 
   0   7  18       74.50       86.05      9.61 o 
   1   7  18        7.71       11.92      7.52 o 
   2   7  18        0.54        1.92      2.75 o 
   3   7  18        3.59        2.15      3.51 o 
   4   7  18       17.59       22.92      6.68 o 
   5   7  18        1.67       -2.17      3.02 o 
   0   8  18        0.05       -3.55      3.55 o 
   1   8  18       13.36       -2.23      4.76 o 
   2   8  18       41.51       37.36     10.87 o 
   3   8  18        0.72        0.22      3.10 o 
   4   8  18        0.76        1.74      3.24 o 
   0   9  18       17.54       36.96      7.52 o 
   1   9  18       45.09       56.41      6.37 o 
   2   9  18        1.13        3.09      2.80 o 
   3   9  18        1.01        0.40      3.01 o 
   0  10  18        7.90        3.13      5.64 o 
   1  10  18        1.18       -1.73      2.94 o 
   2  10  18        8.42       10.83      3.84 o 
   3  10  18        1.48        1.24      3.10 o 
   0  11  18        0.87       11.27      4.80 o 
   1  11  18        9.84        3.24      4.33 o 
   1   0  19       22.22       28.85     10.02 o 
   2   0  19        7.90        7.42      3.29 o 
   3   0  19        6.48       12.51      5.22 o 
   4   0  19        0.00       -1.78      2.56 o 
   5   0  19        1.15        3.50      3.45 o 
   0   1  19       24.46       12.48     12.42 o 
   1   1  19       15.27        9.45      3.54 o 
   2   1  19        4.96        0.87      1.90 o 
   3   1  19        5.20        2.41      2.20 o 
   4   1  19       44.18       47.70      3.98 o 
   5   1  19       19.79       22.54      4.90 o 
   0   2  19       42.33       21.30      6.68 o 
   1   2  19        0.38       -2.66      2.66 o 
   2   2  19       28.00       19.00      5.51 o 
   3   2  19        4.02        5.61      3.20 o 
   4   2  19       20.10       18.18      8.26 o 
   5   2  19        1.38       -2.93      2.93 o 
   0   3  19        1.61       -1.04      3.76 o 
   1   3  19       22.54       31.73      5.74 o 
   2   3  19       43.55       41.75      7.08 o 
   3   3  19        1.93       -2.19      2.85 o 
   4   3  19        2.46        3.58      4.04 o 
   5   3  19        1.17        0.14      2.79 o 
   0   4  19       25.64       22.34      6.26 o 
   1   4  19       12.83        5.48      5.01 o 
   2   4  19        7.62        2.71      3.48 o 
   3   4  19        1.24       -0.63      2.54 o 
   4   4  19       18.80       22.16      4.58 o 
   5   4  19        4.87        3.36      3.74 o 
   0   5  19        3.39        7.31      6.47 o 
   1   5  19       19.62       22.23      5.16 o 
   2   5  19       63.85       78.50      5.77 o 
   3   5  19        2.99        5.04      3.47 o 
   4   5  19        3.08        6.43      3.45 o 
   5   5  19        0.49       -1.14      3.28 o 
   0   6  19      115.31       98.60     12.12 o 
   1   6  19       21.19        8.40      5.82 o 
   2   6  19        4.39        3.18      3.48 o 
   3   6  19       19.05       19.09     11.39 o 
   4   6  19       12.53        3.91      4.25 o 
   0   7  19        4.16        2.30      6.26 o 
   1   7  19        0.82        2.55      3.83 o 
   2   7  19        4.08        1.64      3.53 o 
   3   7  19        2.67       -0.20      2.77 o 
   4   7  19        4.38        3.66      3.22 o 
   0   8  19       19.47        8.98      9.61 o 
   1   8  19        1.26        0.73      3.86 o 
   2   8  19        7.56        1.74      3.74 o 
   3   8  19        3.18       -0.05      3.17 o 
   0   9  19       14.93       12.32     10.44 o 
   1   9  19        5.63        4.30      4.59 o 
   2   9  19        1.40       -0.15      2.81 o 
   0  10  19       26.87       12.53      8.77 o 
   1  10  19        1.15        1.10      3.51 o 
   0   0  20        0.05        0.42      4.18 o 
   1   0  20        1.20        3.18      2.58 o 
   2   0  20        0.06       -0.99      2.60 o 
   3   0  20        5.16        1.46      3.19 o 
   4   0  20        6.56        9.97      4.88 o 
   5   0  20        9.88       11.08      4.14 o 
   0   1  20        1.01        1.22      3.32 o 
   1   1  20        5.90        2.37      2.44 o 
   2   1  20        3.45        0.81      2.30 o 
   3   1  20        2.29       -1.21      1.93 o 
   4   1  20        4.10        1.09      2.45 o 
   5   1  20        6.58        4.45      2.81 o 
   0   2  20       28.61       13.16      6.47 o 
   1   2  20       16.93        1.00      5.22 o 
   2   2  20       16.10        7.00      4.42 o 
   3   2  20        8.34        7.59      3.48 o 
   4   2  20        3.27        0.78      3.44 o 
   5   2  20        1.89        2.55      3.47 o 
   0   3  20        3.95        9.60      6.47 o 
   1   3  20        8.44       13.83      7.20 o 
   2   3  20        2.35       -0.81      2.85 o 
   3   3  20       18.09       12.21      4.76 o 
   4   3  20        0.21        0.90      3.25 o 
   0   4  20       14.21        0.84      6.06 o 
   1   4  20        6.11        0.78      3.71 o 
   2   4  20        4.72        4.60      3.08 o 
   3   4  20        0.91       -2.29      2.44 o 
   4   4  20        1.94       -1.72      3.08 o 
   0   5  20       13.14       14.41      5.64 o 
   1   5  20       30.46       42.32      6.80 o 
   2   5  20        6.39        4.14      3.76 o 
   3   5  20        6.04        0.44      3.55 o 
   4   5  20       10.27        9.55      5.06 o 
   0   6  20       25.41       19.84      7.52 o 
   1   6  20       38.67       33.00      6.97 o 
   2   6  20       21.39       16.74      7.87 o 
   3   6  20        0.14        3.02      3.15 o 
   0   7  20       20.37       15.66      8.77 o 
   1   7  20       11.63       17.25      5.12 o 
   2   7  20        5.59        9.93      3.78 o 
   3   7  20        0.60        2.51      2.90 o 
   0   8  20        0.24        3.97      4.59 o 
   1   8  20        5.15       -3.10      3.10 o 
   2   8  20        0.30        1.67      2.75 o 
   0   9  20        4.14        6.68      6.68 o 
   1   9  20        7.84        2.59      4.51 o 
   1   0  21        6.01        1.18      5.95 o 
   2   0  21        4.59       -0.69      2.57 o 
   3   0  21        1.16        0.33      2.91 o 
   4   0  21        1.43        0.08      3.50 o 
   0   1  21        9.21        0.63      3.54 o 
   1   1  21        1.65       -1.43      2.53 o 
   2   1  21        4.08       -0.21      2.06 o 
   3   1  21        3.35        1.44      2.12 o 
   4   1  21        8.40        5.96      2.60 o 
   0   2  21       25.49       18.58      6.47 o 
   1   2  21        1.31       -2.91      2.91 o 
   2   2  21       11.86        5.57      4.49 o 
   3   2  21        0.53       -2.66      2.66 o 
   4   2  21        0.80        3.69      3.06 o 
   0   3  21        6.47       18.37      7.10 o 
   1   3  21        4.63        0.84      4.18 o 
   2   3  21        7.18        6.40      3.80 o 
   3   3  21        0.09       -0.83      2.72 o 
   4   3  21        3.93        5.42      3.32 o 
   0   4  21        2.24       -4.38      4.38 o 
   1   4  21        1.96        3.13      3.99 o 
   2   4  21        2.66        0.03      3.03 o 
   3   4  21        1.06       -2.89      2.89 o 
   0   5  21        0.57       -0.63      4.59 o 
   1   5  21        2.51       -1.96      3.13 o 
   2   5  21        5.60        6.11      3.93 o 
   3   5  21       10.85       -2.01      3.79 o 
   0   6  21        4.02        2.09      4.80 o 
   1   6  21       17.51       12.24      8.87 o 
   2   6  21        9.88        0.41      3.73 o 
   0   7  21        3.28        5.01      6.26 o 
   1   7  21        0.85       -3.21      3.21 o 
   0   0  22        8.20        5.64      5.85 o 
   1   0  22        4.09        0.33      2.94 o 
   2   0  22        0.44       -2.35      2.35 o 
   3   0  22        1.02       -0.53      2.73 o 
   0   1  22        1.01       -1.15      3.02 o 
   1   1  22        0.75        2.15      2.37 o 
   2   1  22        6.45        6.14      2.60 o 
   3   1  22        1.38        0.74      2.10 o 
   0   2  22        7.32       -2.30      5.43 o 
   1   2  22        0.60        2.21      3.32 o 
   2   2  22        1.64        1.16      2.86 o 
   3   2  22        7.21        6.23      4.07 o 
   0   3  22       19.68       29.65      6.68 o 
   1   3  22        4.25        0.70      3.61 o 
   2   3  22        3.39        1.02      2.78 o 
   0   4  22        4.53        1.04      5.43 o 
   1   4  22       14.74       -1.75      4.62 o 
   2   4  22        0.74       -0.09      2.94 o 
   0   5  22        4.45        4.38      6.47 o 
   1   5  22        2.01       -1.26      6.79 o 
   1   0  23        3.72        3.10      4.05 o 
   0   1  23        4.55        0.40      3.70 o 
   1   1  23        4.50       -1.29      2.43 o 
   0   2  23        1.00       -1.67      4.80 o 
   1   2  23        3.42        1.04      3.95 o 
                                                 
